# Supplementary material for: TaPP2C‐a6 interacts with TaDOG1Ls and regulates seed dormancy and germination in wheat
Source: Plant Biotechnol J. 2025 May 26;23(8):3313–29. doi: 10.1111/pbi.70144 (PMC12310832; doi:10.1111/pbi.70144)
Supplement: Supplementary file 2 — Table S1 Genes encoding the core components of ABA signalling in wheat. Table S2 GeneIDs within the linked region of PHS‐QTL QPhs.wsu‐1A.2. Table S3 GeneIDs within the linked region of PHS‐QTL QPhs.wsu‐1B.2. Table S4 DEGs identified in wheat seed and embryo samples that are located within the PHS‐QTL QPhs.wsu‐1A.2. Table S5 DEGs identified in wheat seed and embryo samples that are located within the PHS‐QTL QPhs.wsu‐1B.2. Table S6 Information of the 240 wheat accessions used in the TaPP2C‐a6 haplotype analysis. Table S7 Primers used in the present study. [file PBI-23-3313-s001.xlsx]

## Sheet: TableS1
Table S1. The gene encoding the core components of ABA signaling in wheat.
Gene ID	Subgenome	Gene name	Reference	Other name	Reference
TraesCS1A01G125900	A	Ta-1A-PYL1	1	na	2, 3
TraesCS1A01G126800	A	Ta-1A-PYL2	1	TaPYL8	2, 3
TraesCS1A01G191700	A	Ta-1A-PYL3	1	TaPYL1-1A	2, 3
TraesCS1A01G297600	A	Ta-1A-PYL4	1	TaPYL6	2, 3
TraesCS1B01G145000	B	Ta-1B-PYL5	1	na	2, 3
TraesCS1B01G145800	B	Ta-1B-PYL6	1	TaPYL8	2, 3
TraesCS1B01G206600	B	Ta-1B-PYL7	1	TaPYL1-1B	2, 3
TraesCS1B01G306800	B	Ta-1B-PYL8	1	TaPYL6	2, 3
TraesCS1D01G127600	D	Ta-1D-PYL10	1	na	2, 3
TraesCS1D01G195300	D	Ta-1D-PYL11	1	TaPYL1-1D	2, 3
TraesCS1D01G293600	D	Ta-1D-PYL12	1	TaPYL6	2, 3
TraesCS1D01G126900	D	Ta-1D-PYL9	1	TaPYL8	2, 3
TraesCS2A01G089400	A	Ta-2A-PYL13	1	TaPYL4	2, 3
TraesCS2B01G105300	B	Ta-2B-PYL14	1	TaPYL4	2, 3
TraesCS2D01G087500	D	Ta-2D-PYL15	1	TaPYL4	2, 3
TraesCS3A01G154400	A	Ta-3A-PYL16	1	TaPYL2-3A	2, 3
TraesCS3A01G285000	A	Ta-3A-PYL17	1	na	2, 3
TraesCS3A01G311900	A	Ta-3A-PYL18	1	na	2, 3
TraesCS3A01G312000	A	Ta-3A-PYL19	1	na	2, 3
TraesCS3A01G348400	A	Ta-3A-PYL20	1	TaPYL5	2, 3
TraesCS3B01G160200	B	Ta-3B-PYL21	1	na	2, 3
TraesCS3B01G160300	B	Ta-3B-PYL22	1	na	2, 3
TraesCS3B01G318900	B	Ta-3B-PYL23	1	na	2, 3
TraesCS3B01G380300	B	Ta-3B-PYL24	1	TaPYL5	2, 3
TraesCS3D01G142400	D	Ta-3D-PYL25	1	na	2, 3
TraesCS3D01G142500	D	Ta-3D-PYL26	1	na	2, 3
TraesCS3D01G161500	D	Ta-3D-PYL27	1	TaPYL2-3D	2, 3
TraesCS3D01G284800	D	Ta-3D-PYL28	1	na	2, 3
TraesCS3D01G342000	D	Ta-3D-PYL29	1	TaPYL5	2, 3
TraesCS4A01G114400	A	Ta-4A-PYL30	1	TaPYL7	2, 3
TraesCS4B01G189800	B	Ta-4B-PYL31	1	TaPYL7	2, 3
TraesCS4D01G191200	D	Ta-4D-PYL32	1	TaPYL7	2, 3
TraesCS7A01G350800	A	Ta-7A-PYL33	1	TaPYL9	2, 3
TraesCS7A01G358200	A	Ta-7A-PYL34	1	TaPYL3-7A	2, 3
TraesCS7B01G232100	B	Ta-7B-PYL35	1	TaPYL9	2, 3
TraesCS7B01G269600	B	Ta-7B-PYL36	1	TaPYL3-7B	2, 3
TraesCS7D01G328000	D	Ta-7D-PYL37	1	TaPYL9	2, 3
TraesCS7D01G364600	D	Ta-7D-PYL38	1	TaPYL3-7D	2, 3
Gene ID	Subgenome	Gene name	Reference	Other name	Reference	PP2C_type
TraesCS3A01G209200	A	TaPP2C-a1_A	4	TaPP2C87	4	ABI1_type
TraesCS3B01G240000	B	TaPP2C-a1_B	4	TaPP2C99	4	ABI1_type
TraesCS3D01G212100	D	TaPP2C-a1_D	4	TaPP2C112	4	ABI1_type
TraesCS2A01G000400	A	TaPP2C-a10_A	4	TaPP2C36	4	AHG1_type
TraesCS2B01G023600	B	TaPP2C-a10_B	4	TaPP2C51	4	AHG1_type
TraesCS2D01G000300	D	TaPP2C-a10_D	4	TaPP2C66	4	AHG1_type
TraesCS7D01G042300	D	TaPP2C-a11_D	4	TaPP2C245	4	AHG1_type
TraesCS4A01G443500	A	TaPP2C-a12_A	4	TaPP2C129	4	AHG1_type
TraesCS7A01G048200	A	TaPP2C-a13_A	4	TaPP2C224	4	AHG1_type
TraesCS7D01G042600	D	TaPP2C-a13_D	4	TaPP2C246	4	AHG1_type
TraesCS4A01G443400	A	TaPP2C-a14_A	4	TaPP2C128	4	AHG1_type
TraesCS7A01G047900	A	TaPP2C-a15_A	4	TaPP2C223	4	AHG1_type
TraesCS1A01G441200	A	TaPP2C-a2_A	4	TaPP2C12	4	ABI1_type
TraesCS1B01G475700	B	TaPP2C-a2_B	4	TaPP2C24	4	ABI1_type
TraesCS1D01G449700	D	TaPP2C-a2_D	4	TaPP2C35	4	ABI1_type
TraesCS1A01G358600	A	TaPP2C-a3_A	4	TaPP2C8	4	ABI1_type
TraesCS1B01G375100	B	TaPP2C-a3_B	4	TaPP2C20	4	ABI1_type
TraesCS1D01G363500	D	TaPP2C-a3_D	4	TaPP2C31	4	ABI1_type
TraesCS3A01G249000	A	TaPP2C-a4_A	4	TaPP2C90	4	ABI1_type
TraesCS3B01G277900	B	TaPP2C-a4_B	4	TaPP2C102	4	ABI1_type
TraesCS3D01G249000	D	TaPP2C-a4_D	4	TaPP2C115	4	ABI1_type
TraesCS3A01G237800	A	TaPP2C-a5_A	4	TaPP2C89	4	AHG1_type
TraesCS3B01G266200	B	TaPP2C-a5_B	4	TaPP2C101	4	AHG1_type
TraesCS3D01G238000	D	TaPP2C-a5_D	4	TaPP2C114	4	AHG1_type
TraesCS1A01G411200	A	TaPP2C-a6_A	4	TaPP2C10	4	AHG1_type
TraesCS1B01G441400	B	TaPP2C-a6_B	4	TaPP2C22	4	AHG1_type
TraesCS1D01G419000	D	TaPP2C-a6_D	4	TaPP2C33	4	AHG1_type
TraesCS3A01G362200	A	TaPP2C-a7_A	4	TaPP2C91	4	AHG1_type
TraesCS3B01G394600	B	TaPP2C-a7_B	4	TaPP2C104	4	AHG1_type
TraesCS3D01G355900	D	TaPP2C-a7_D	4	TaPP2C116	4	AHG1_type
TraesCS5A01G183600	A	TaPP2C-a8_A	4	TaPP2C156	4	AHG1_type
TraesCS5B01G182000	B	TaPP2C-a8_B	4	TaPP2C169	4	AHG1_type
TraesCS5D01G188600	D	TaPP2C-a8_D	4	TaPP2C181	4	AHG1_type
TraesCS4A01G094300	A	TaPP2C-a9_A	4	TaPP2C121	4	AHG1_type
TraesCS4B01G210100	B	TaPP2C-a9_B	4	TaPP2C135	4	AHG1_type
TraesCS4D01G210900	D	TaPP2C-a9_D	4	TaPP2C147	4	AHG1_type
Gene ID	Subgenome	Gene name	Reference	Other name
TraesCS5A01G069500	A	TaSnRK2.10_A	4	na
TraesCS5B01G075800	B	TaSnRK2.10_B	4	na
TraesCS5D01G081700	D	TaSnRK2.10_D	4	na
TraesCS5A01G401700	A	TaSnRK2.8_A	4	na
TraesCS5B01G406400	B	TaSnRK2.8_B	4	na
TraesCS5D01G411900	D	TaSnRK2.8_D	4	na
TraesCS4A01G235600	A	TaSnRK2.9_A	4	na
TraesCS4B01G079300	B	TaSnRK2.9_B	4	na
TraesCS4D01G078100	D	TaSnRK2.9_D	4	na
na= not applicable
Reference：
1	Lei, P., Wei, X., Gao, R., Huo, F., Nie, X., Tong, W., and Song, W. (2021). Genome-wide identification of PYL gene family in wheat: Evolution, expression and 3D structure analysis. Genomics, 113, 854-866.
2	Mao, H., Jian, C., Cheng, X., Chen, B., Mei, F., Li, F., Zhang, Y. et al. (2022) The wheat ABA receptor gene TaPYL1-1B contributes to drought tolerance and grain yield by increasing water-use efficiency. Plant Biotechnol. J. 20, 846-861.
3	Mega, R., Abe, F., Kim, J.S., Tsuboi, Y., Tanaka, K., Kobayashi, H., Sakata, Y. et al. (2019) Tuning water-use efficiency and drought tolerance in wheat using abscisic acid receptors. Nat. Plants, 5, 153-159.
4	Yu, X., Han, J., Wang, E., Xiao, J., Hu, R., Yang, G. and He, G. (2019) Genome-wide identification and homoeologous expression analysis of PP2C genes in wheat (Triticum aestivum L.). Front. Genet. 10, 561.

## Sheet: TableS2
Table S2. The high-confidence geneIDs within the linked region of PHS QTL QPhs.wsu-1A.2.
GeneID	grain at milk grain stage	embryo proper at Dough	endosperm at Dough	grain at Soft dough	grain at Hard dough	grain at Ripening	embryo14dpa	endosperm14dpa	embryo25dpa	endosperm25dpa
TraesCS1A02G405900	0	0	0	0	0	0	0	0	0	0
TraesCS1A02G406000	0	0	0	0	0	0	0	0	0	0
TraesCS1A02G406100	0	0	0	0	0	0	0	0	0	0
TraesCS1A02G406200	3.31117	0.787479	1.60376	1.65972	2.22769	1.22874	1.52168	0.974836	1.16268	1.20254
TraesCS1A02G406300	0	87.1913	42.6647	1.31614	33.7653	163.136	12.1599	10.1673	118.791	40.14
TraesCS1A02G406400	0	0	0	0	0	0	0	0	0	0
TraesCS1A02G406500	0.991971	0	0	0	0	0	0.042922	0.124931	0.147467	0.019715
TraesCS1A02G406600	0	0	0	0	0	0	0	0.015183	0.051107	0.044358
TraesCS1A02G406700	0	0	0	0	0	0	0	0	0.009201	0
TraesCS1A02G406800	0	0	0	0	0	0	0	0	0	0
TraesCS1A02G406900	0	0	0	0	0	0	0	0	0	0
TraesCS1A02G407000	0	0	0	0	0	0	0	0	0	0
TraesCS1A02G407100	46.3255	50.7753	19.1927	22.2557	29.5834	50.2122	53.6299	17.7646	42.196	10.6043
TraesCS1A02G407200	0	0	0	0	0	0	0	0	0	0
TraesCS1A02G407300	0.56916	0	0	0	0	0	0	0	0	0
TraesCS1A02G407400	0	0	0	0	0	0	0	0	0	0
TraesCS1A02G407500	0	0	0	0	0	0	0	0	0	0
TraesCS1A02G407600	1.83109	0	0	0.721894	0	0	0.357897	0.44602	0.333122	0.190137
TraesCS1A02G407700	17.8069	6.25052	1.17524	8.79893	4.4723	4.91929	3.48975	1.08438	2.24991	0.47049
TraesCS1A02G407800	0	0	0	0	0	0	0	0	0	0
TraesCS1A02G407900	0	0	0	0	0	0	0	0	0	0
TraesCS1A02G408000	0	0	0	0	0	0	0	0	0	0
TraesCS1A02G408100	0	0	0	0	0	0	1.82876	0.35676	0	0.046838
TraesCS1A02G408200	2.71738	0	0	1.07679	0.704524	0	0.74276	1.08988	0.368858	0.789058
TraesCS1A02G408300	0	0	0	0	0	0	0	0.05225	0.153222	0.130025
TraesCS1A02G408400	0	0	0	0	0	0	0	0	0	0
TraesCS1A02G408600	1.01209	0	0	0	0	0	0.01111	0.332353	0	0.149427
TraesCS1A02G408700	7.19052	3.04073	3.34448	3.60929	3.27878	3.34366	3.80377	1.81159	4.61669	1.28395
TraesCS1A02G408800	0	2.21504	1.19289	0.505092	3.0366	5.64701	0.27007	0.428006	3.75698	1.5984
TraesCS1A02G408900	3.23214	0	0	1.02434	0.948563	0	0.180686	0.286176	0.137326	0.258326
TraesCS1A02G409000	0	0	0	0	0	0	0.336839	0.173714	0.292825	0.093164
TraesCS1A02G409100	1.06399	1.89615	0.698337	0.675909	1.11504	2.30114	0.886979	0.359586	1.08605	0.340888
TraesCS1A02G409200	2.08243	0.727828	0	0.625038	0.540145	0	0.867005	0.181023	0.618482	0.058381
TraesCS1A02G409300	0	0	0	0	0	0	0	0	0	0
TraesCS1A02G409400	0	0	0	0	0	0	0.177202	0.062205	0	0
TraesCS1A02G409500	0	0	0	0	0	0	0	0	0	0
TraesCS1A02G409600	2.45613	0.740781	0	0.642159	0	0	1.50623	0.223309	0.456793	0.039811
TraesCS1A02G409700	2.38699	2.95251	2.29647	1.57499	2.24204	0.775719	5.87378	5.00339	7.24827	3.29281
TraesCS1A02G409800	2.94203	18.2102	8.43141	3.21462	10.3307	6.56768	15.0041	5.81323	16.0632	4.68039
TraesCS1A02G409900	7.89375	24.4856	6.70447	7.54602	10.8629	7.11252	20.7567	8.61075	19.3028	4.41016
TraesCS1A02G410100	0	0	0	0	0	0	0	0	0	0
TraesCS1A02G410200	0	0	0	0	0	1.0623	0.060384	0.012368	0	0
TraesCS1A02G410300	4.26153	3.38121	1.01048	1.69297	2.35792	1.69993	2.91481	0.943793	3.32156	0.49059
TraesCS1A02G410400	0	0	0	0	0	0	0	0	0	0.051328
TraesCS1A02G410500	0	0	0	0	0	0	0	0.048144	0.112124	0
TraesCS1A02G410600	0	0	0	0	0	0	0	0	0.030379	0
TraesCS1A02G410700	0	0	0	0	0	0	0.083436	0.069688	0.171957	0
TraesCS1A02G410800	0.726779	0.910542	0	0	0.662859	0	0.057705	0	0.180461	0
TraesCS1A02G411000	0	0	0	0	0	0	0	0	0	0
TraesCS1A02G411100	0.982335	0	0	0	0	0	0.00799	0.214356	0.045756	0.100533
TraesCS1A02G411200	0	4.3468	1.6264	0	2.33625	2.55065	6.21131	2.72544	16.8847	4.06232
TraesCS1A02G411300	0	0	0	0	0	0	0.010392	0	0.050937	0
TraesCS1A02G411400	0	0.748566	0	0	0	0	0.600217	0.085821	0.507084	0.088911
TraesCS1A02G411500	2.18095	8.70654	3.56211	1.27805	4.86119	7.49816	3.70887	1.61445	4.8531	1.35626
TraesCS1A02G411600	7.203	1.42209	0.533658	2.15489	5.00295	2.31326	1.97581	1.58571	0.885526	2.05327
TraesCS1A02G411700	3.60164	7.92498	5.15402	3.15863	5.91405	6.01707	7.99714	2.85758	6.07131	1.74967
TraesCS1A02G411800	0	0	0	0	0	0	0	0	0	0
TraesCS1A02G411900	99.668	236.979	37.2594	47.0282	122.579	192.977	122.251	35.0527	195.895	15.9734
TraesCS1A02G412000	0	0	0	0	0	0	0	0	0	0
TraesCS1A02G412100	0.666528	0	0	0	0	0	1.39512	0.230342	0.295113	0.048299
TraesCS1A02G412200	0	0	0	0	0	0	0.041432	0.010055	0.210904	0.02879
TraesCS1A02G412300	0	0	0	0	0	0	0.167772	0.049105	0.077466	0.009783
TraesCS1A02G412400	0	0	0	0	0	0	0	0	0	0
TraesCS1A02G412500	0	0	0	0	0	0	0	0	0	0.0612
TraesCS1A02G412600	25.5136	1.32984	5.35441	20.9395	9.65935	0	0	0	1.05012	0.846322
TraesCS1A02G412700	0	0	0	0	0	0	0	0.043531	0	0.112094
TraesCS1A02G412800	0	0	0	0.869605	0	0	0.020905	0.755379	0.010602	0.762183
TraesCS1A02G412900	13.768	23.9976	5.36835	7.25505	10.0118	17.368	22.3883	6.31228	14.4779	2.45551
TraesCS1A02G413000	576.639	361.521	203.085	288.147	253.299	298.323	216.354	117.042	181.567	78.0166
TraesCS1A02G413100	0	0	0	0	0	0	0.042529	0.071645	0.147346	0.055057
TraesCS1A02G413200	0	0	0	0	0	0	0	0	0.019798	0
TraesCS1A02G413300	1.12374	2.49321	0.721665	0.533416	1.68929	4.65645	0.840393	0.503307	1.41343	0.320335
TraesCS1A02G413400	0	0	0	0	0	0	0	0.036518	0.020646	0.091374
TraesCS1A02G413500	2.83123	2.70075	0	1.71051	1.7183	2.13465	2.69057	0.544489	1.88514	0.568357
TraesCS1A02G413600	0	0.666573	0	0	0	0	0.419045	0.06774	0.509135	0.034885
TraesCS1A02G413700	24.8518	0	1.59739	3.91587	1.32561	0.773768	1.66532	0.64204	0.18749	0.961991
TraesCS1A02G413800	3.10943	0	0	0.794609	0	0	0	0.65417	0	0.592674
TraesCS1A02G413900	17.7207	16.1431	10.7296	10.4674	14.3669	17.771	19.8196	10.1863	15.8983	8.4463
TraesCS1A02G414000	0	0	0	0	6.50204	0.605734	0.25579	1.65037	2.87623	10.6988
TraesCS1A02G414100	0	0	0	0	0	0	0	0.95043	0	0.331774
TraesCS1A02G414200	0	0	0	0	0	0	0	0.015491	0	0.016114
TraesCS1A02G414300	0	0	0	0.534584	0	0	0.029868	0.172726	0	0.126471
TraesCS1A02G414400	0	0	0	0	0	0	0.015894	0.053003	0.156216	0.08436
TraesCS1A02G414500	0	0	0	0	0	0	0.382838	0.310499	0.43712	0.307739
TraesCS1A02G414600	0	0	0	0	1.87494	0	0.09037	0.515182	0.460611	0.484365
TraesCS1A02G414700	0	0	0	0	0.852189	0	0.214962	0.103921	0	0.178523
TraesCS1A02G414800	0	0	0	0	0	0	0	0	0	0
TraesCS1A02G415000	0	0	0	0	0	0	0	0	0	0
TraesCS1A02G415100	0	70.2743	19.357	3.15578	27.5232	20.8199	213.683	56.7017	332.431	51.7211
TraesCS1A02G415200	0	0	0	0	0	0.500434	0.060417	0.100014	0.125769	0.066283
TraesCS1A02G415300	0	0	0	0	0	0	0.225496	0.035417	0.013402	0
TraesCS1A02G415400	0	0	1.69589	0	0	0	0	0.005268	0.012855	0.05447
TraesCS1A02G415500	0	0	0	0	0	0	0	0.019083	0	0.02075
TraesCS1A02G415600	0	0	0	0	0	0	0	0	0	0
TraesCS1A02G415700	0	0	0	0	0	0	0	0	0	0
TraesCS1A02G415800	1.40126	0.935252	0	0	0	0.944196	2.2585	0.509175	1.95401	0.143581
TraesCS1A02G415900	0	0	0	0	0	0	0	0	0	0
TraesCS1A02G416000	12.8493	21.1435	5.39981	7.23346	10.3248	13.4158	10.4758	3.09784	10.0542	1.52859
TraesCS1A02G416100	0	0	0	0	0	1.16732	0.417291	0.157399	0.604645	0.349598
TraesCS1A02G416200	2.94817	14.7597	2.00574	1.35055	7.38979	8.00603	15.9649	2.33493	16.7311	1.13189
TraesCS1A02G416300	0	0	0	0	0	0	0	0	0	0
TraesCS1A02G416400	0	0	0	0	0	0	0	0	0	0
TraesCS1A02G416500	1.05386	4.82149	1.29546	0.887233	2.23732	3.50899	8.0582	1.77437	7.78099	0.886816
TraesCS1A02G416600	59.7356	25.3991	28.439	37.2226	46.3264	52.2158	7.91419	8.70865	6.67114	7.65288
TraesCS1A02G416700	3.93968	184.936	103.657	14.1165	73.4768	50.2734	181.75	120.295	186.184	129.474
TraesCS1A02G416800	0	0	0	0	0	0	0	0	0	0
TraesCS1A02G416900	0	0	0	0	0	0	0	0	0	0
TraesCS1A02G417000	0	0	0	0	0	0	0.008219	0.084695	0.016072	0.098884
TraesCS1A02G417100	0.903935	0.569863	0.576257	0	0.573667	0.599788	0	0	0	0.110774
TraesCS1A02G417300	0	0	0	0	0	0	7.23422	3.18219	7.94897	2.36214
TraesCS1A02G417400	6.94843	2.3574	2.74171	3.90468	3.26831	3.90644	1.82404	0.747339	1.4912	0.798876
TraesCS1A02G417500	2.84248	5.58963	0.858581	1.77566	3.25459	2.13003	3.94012	1.02377	5.24831	0.603275
TraesCS1A02G417600	0	0	0	0	0	0	0	0	0	0
TraesCS1A02G417700	0	0	0	0	0	0	0.037722	0.062725	0.086691	0.041379
TraesCS1A02G417800	0.639063	0.587574	0.633021	0	0.719421	2.27646	2.14543	2.26323	1.4588	3.07829
TraesCS1A02G417900	0	0	0	0	0	0	0.876415	0.049248	0.222638	0.019598
TraesCS1A02G418000	0	0	0	0	0	0	0.130472	0.01129	0.059422	0.022497
TraesCS1A02G418100	0	0	0	0	0	0	0.231169	0.103156	0.236183	0
TraesCS1A02G418200	0	0	0	0	0	0	0.485659	0.037369	0.279212	0
TraesCS1A02G418300	26.749	29.6764	6.47171	8.08057	15.0276	47.3278	10.7647	3.23393	22.0787	4.96835
TraesCS1A02G418400	3.49377	1.57992	2.01519	2.00794	2.03083	2.05204	3.37723	1.5346	2.08487	1.57991
TraesCS1A02G418500	0	0	0	0	0	0	0.008168	0	0	0
TraesCS1A02G418600	0	0	0	0	0	0	0.321448	0.224969	0.49123	0.48223
TraesCS1A02G418700	0	0	0	0	0	0	0	0	0	0
TraesCS1A02G418800	0	0	0	0	0	0.798704	0.097158	0.044161	0.297853	0
TraesCS1A02G418900	0.563957	0	0	0.924689	3.78528	0	0.021505	0.766598	0.195159	1.18886
TraesCS1A02G419000	0	0	0	0	0	0	0	0	0.080478	0
TraesCS1A02G419100	0	0	0	0	0	0	0	0	0.06347	0
TraesCS1A02G419200	0	0	0	0	0	0	0	0	0	0
TraesCS1A02G419300	0	0	0	0	0	0	0	0	0	0
TraesCS1A02G419400	2.48311	6.11611	0.713377	1.34181	2.33073	2.7496	7.39961	2.10663	6.82194	1.02983
TraesCS1A02G419500	3.86745	3.17294	1.09821	1.62417	1.90136	2.19764	1.94144	0.433925	1.51947	0.134121
TraesCS1A02G419600	183.636	54.8557	127.584	174.179	99.7518	29.6521	74.0226	63.5599	40.8776	97.4719
TraesCS1A02G419700	0	0	0	0	0	0	0	0	0	0
TraesCS1A02G419800	0	0	0	0	0	0	0.468959	0.074169	0.026432	0
TraesCS1A02G419900	0	0	1.26947	0	0	0	0.045425	0.184567	0.83064	0.30436
TraesCS1A02G420000	1.88928	1.73669	0	0.801976	0.958835	0.598153	4.64968	0.607564	1.83359	0.074962
TraesCS1A02G420100	0	0.708937	0	0	1.80051	0	2.35105	0.254043	2.1662	0.138454
TraesCS1A02G420200	0.723857	2.31584	0.616916	0	0.95896	1.11533	1.6222	0.50073	1.85475	0.250055
TraesCS1A02G420300	22.4609	45.1977	14.9345	13.6617	26.8068	31.4766	15.0526	6.06431	22.2709	4.90532
TraesCS1A02G420400	0	0	0	0	0	0	0	0	0	0
TraesCS1A02G420500	10.7617	19.237	4.69974	4.92206	11.4278	13.4907	9.97297	2.46593	10.5458	2.06169
TraesCS1A02G420600	0	0	0	0	0	0	0.270329	0.038943	0.327601	0.065373
TraesCS1A02G420700	0	0	0	0	0	0	0.12175	0.243447	0	0.16301
TraesCS1A02G420800	16.362	5.53503	1.74157	6.80625	8.60042	6.89684	4.54913	1.84171	2.89813	1.66976
TraesCS1A02G420900	4.24521	0.825508	0	0.852265	1.13813	1.84228	1.02823	0.678782	1.17165	0.495772
TraesCS1A02G421000	6.09781	2.51245	2.90013	3.38005	3.85028	2.37401	2.80406	1.5698	1.79332	1.35932
TraesCS1A02G421100	0	0	0	0	0	0	0	0	0	0
TraesCS1A02G421200	0	1.70822	2.52294	0	1.68772	6.23743	0.764532	1.63945	3.9556	7.28162
TraesCS1A02G421300	0	0	0	0	0	0	0	0	0.09103	0
TraesCS1A02G421400	0	0	0	0	0	0	0	0	0	0
TraesCS1A02G421500	0	0	0	0	0	0	0	0	0	0
TraesCS1A02G421600	5.2632	0	3.39827	2.89889	0.767192	0	1.00349	2.72064	0.86029	1.57327
TraesCS1A02G421700	0	0	0	0	0	0	0.57339	0.160152	0.166575	0.101502
TraesCS1A02G421800	0	0	0	0	0	0	0	0	0	0
TraesCS1A02G421900	0	0	0	0	0.53788	0.655008	0.077194	0.562086	0.300413	0.573728
TraesCS1A02G422000	0	0	0	0	0	0	0	0	0	0
TraesCS1A02G422100	4.85131	12.0045	3.41534	1.9336	4.54518	8.83887	6.33522	1.6713	6.15914	1.05727
TraesCS1A02G422300	0	0	0	0	0	0	0	2.08003	0	0.987787
TraesCS1A02G422400	7.33855	15.0829	5.2585	4.64844	9.33354	12.6509	4.10546	1.24516	5.40817	1.21947
TraesCS1A02G422500	0	0	0	0	0	0	0	0	0	0
TraesCS1A02G422600	0	0	0	0	0	0	0.008262	0.027023	0.006443	0.010524
TraesCS1A02G422700	0	0	0	0	0	0	0	0	0	0
TraesCS1A02G422800	0	0	0	0	0	0	0	0.006149	0	0.018238
TraesCS1A02G422900	0	0	0	0	0	0	0.033905	0.005651	0	0
TraesCS1A02G423000	0	0	0	0	0	0	0	0	0	0
TraesCS1A02G423100	12.9406	0.945366	1.00102	9.58696	2.45415	0.570804	0.536466	0.703674	0.664993	0.260921
TraesCS1A02G423200	0	0	0	0	0	0	0.064805	0	0	0
TraesCS1A02G423300	0	0	0	0	0	0	0	0	0	0
TraesCS1A02G423400	0	0	0	0	0	0	0.254188	0.039105	0.026629	0.00778
TraesCS1A02G423500	0	0	0	0	0	0	0	0	0	0
TraesCS1A02G423600	0	0	0	0	0	0	0	0	0	0
TraesCS1A02G423700	11.7959	0	0	4.01731	1.1947	0	0.016412	0.892949	0.015619	0.391801
TraesCS1A02G423800	20.4859	4.602	20.6422	11.7584	22.8249	35.9677	6.17499	15.4802	16.1417	10.79
TraesCS1A02G423900	0	0	0	0	0	0	0	0	0	0
TraesCS1A02G424000	0	0	0	0	0	0	0	0.031	0	0.007225
TraesCS1A02G424100	0	2.14303	2.64457	3.31127	90.6055	6.24387	0.367814	3.88271	8.05526	20.4327
TraesCS1A02G424200	24.9606	13.0863	9.33928	12.1803	12.905	16.3372	6.46764	2.403	6.52634	2.05904
TraesCS1A02G424300	5.82624	0	0	0.750281	0	0	0.800584	0.121362	0.099379	0
TraesCS1A02G424400	0	0	0	0	0	0	0	0	0	0
TraesCS1A02G424500	1.78555	0	3.51312	2.55189	2.44061	0.725133	0	1.72086	0.02318	1.58793
TraesCS1A02G424700	0	0	0	0	2.27797	0	1.32712	0.353261	1.53222	0.395608
TraesCS1A02G424800	3.89381	5.83844	2.88188	2.64303	4.09977	4.17148	0.578731	1.20437	1.22601	1.55529
TraesCS1A02G424900	0	0	0	0	0	0	0	0	0	0
TraesCS1A02G425000	19.8035	34.3355	14.0071	10.758	21.502	32.1451	21.6032	7.50295	18.1925	5.62539
TraesCS1A02G425100	8.67741	1.516	2.0747	4.90726	1.12291	1.08895	0.86829	1.79012	0.852177	0.575999
TraesCS1A02G425200	2.99974	0.864051	0.990649	1.40747	0.915717	0	1.60171	0.436973	0.512849	0.243958
TraesCS1A02G425300	0	0	0	0	0	0	0	0	0	0
TraesCS1A02G425400	1.47514	0	0	0	0.75512	0	0.185032	0.29124	0.325562	1.03572
TraesCS1A02G425500	0	0	0	0	0	0	0	0	0	0
TraesCS1A02G425600	0	0	0	0	0	0	0	0	0	0
TraesCS1A02G425700	8.17811	27.5853	5.68117	3.88101	11.936	16.4312	17.2421	4.338	27.8091	3.12087
TraesCS1A02G425800	0	0	0	0	0	0	0	0	0	0
TraesCS1A02G425900	0	0	0	0	0	0	0	0	0.007678	0
TraesCS1A02G426000	0	0	0	0	0	0	0.121544	0.046933	0.054505	0.042704
TraesCS1A02G426100	0	0	0	0	0	0	0	0	0	0
TraesCS1A02G426200	1.36191	0.669369	0	0.542636	0	0.908897	0.30885	0.009545	0.140797	0.031458
TraesCS1A02G426300	0	0	0	0	0	0	0.120866	0.02827	1.09691	0.007037
TraesCS1A02G426400	252.875	0	0.920589	28.0844	0	0	0	1.13937	0	0.338445
TraesCS1A02G426500	0	0	0	0	0	0	0	0	0	0
TraesCS1A02G426600	73.7667	0	3.45811	25.4553	0	0	0.102064	16.0117	0	0.451223
TraesCS1A02G426700	0	0	0	0	0	0	0.340557	0.129629	0.814383	0.080839
TraesCS1A02G426800	1.63354	43.8593	24.2833	3.57036	11.5691	35.7927	93.9395	62.7323	151.704	92.8004
TraesCS1A02G426900	0	0	0	0	0	0	0.354408	0.088941	0.381563	0
TraesCS1A02G427000	13.6192	14.9746	5.44969	7.68893	9.8748	26.7795	7.12161	2.25594	6.97287	1.69261
TraesCS1A02G427100	9.44038	70.5715	5.23876	5.10575	26.8692	31.6773	25.2989	3.93826	40.8817	1.39845
TraesCS1A02G427200	1.80502	1.44422	0	0.788881	0.610923	0	0.722405	0.077217	0.182411	0
TraesCS1A02G427300	0	0	0	0	0	0	0	0	0	0
TraesCS1A02G427400	2.37766	0	0.579457	0.817688	0	0	1.56929	0.368375	0.269196	0.14199
TraesCS1A02G427500	5.18293	11.8324	1.8706	2.36489	5.59496	5.65819	9.22439	1.87369	9.1867	0.627282
TraesCS1A02G427600	0.649847	0.908991	0	0	0.600044	0	0.459821	0.137572	0.179346	0
TraesCS1A02G427700	0	0	0	0	0	0	0.247761	0.101348	0.195665	0.032334
TraesCS1A02G427800	0	0	0	0	0	0	0.067425	0.162695	0	0.117044
TraesCS1A02G427900	0	0	0	0	0	0	0	0	0	0
TraesCS1A02G428000	0	0.915126	0	0	0	0	0.47383	0.063974	0.632846	0.019846
TraesCS1A02G428100	0	2.49172	0	0	0.839209	1.75704	1.40435	0.557665	6.35304	0.186097
TraesCS1A02G428200	3.56835	10.455	2.20131	3.31362	6.04549	6.73491	6.20293	1.31171	9.27066	0.66048
TraesCS1A02G428300	0	0	0	0	0	0	0	0	0	0.00906
TraesCS1A02G428400	17.0231	2.10704	7.91445	8.11486	5.81109	2.66729	5.40176	4.20344	1.93321	3.19467
TraesCS1A02G428500	0	0	0	0	0	0	0.153788	0	0.302873	0
TraesCS1A02G428600	0	0.618176	0.679951	0	0.624107	0.783129	0.956023	0.273918	1.43785	0.095317
TraesCS1A02G428700	19.3368	21.862	5.53609	11.2564	13.3182	18.589	13.9887	3.2388	11.035	1.85405
TraesCS1A02G428800	199.014	0	0	5.29938	0	0	0	0	0	0
TraesCS1A02G428900	0	0	0	0	0	0	0	0	0	0
TraesCS1A02G429000	0	0	0	0	0	0	0	0	0	0
TraesCS1A02G429100	0	0	0	0	0	0	0.005474	0.148724	0	0.169632
TraesCS1A02G429200	0.645963	0	0.794006	0.57744	0.680761	0.514773	0.015322	0.248675	0.025668	0.241977
TraesCS1A02G429300	0	0	0	0	0	0	0	0	0	0
TraesCS1A02G429400	21.8234	96.6299	17.5403	14.4315	42.1348	61.5503	71.5696	18.6453	80.3738	10.0671
TraesCS1A02G429500	0	0	0	0	0	0	0	0	0	0
TraesCS1A02G429600	0	0	0	0	0	0	0	0	0	0
TraesCS1A02G429700	0	0	0	0	0	0	0	0	0	0
TraesCS1A02G429800	0	0	0	0	0	0	0	0.107272	0	0.116546
TraesCS1A02G429900	0	0	0	0	0	0	0	0	0	0.176234
TraesCS1A02G430000	0	0	0	0	0	0	0	0.009664	0.01242	0.042658
TraesCS1A02G430100	0	0	0	0	0	0	0	0	0	0.013794
TraesCS1A02G430200	0	0	0	0	0	0	0	0.007691	0	0.060678
TraesCS1A02G430300	0	0	0	0	0	0	0	0	0	0
TraesCS1A02G430400	7.94409	2.78684	2.87676	5.07615	3.49514	3.94169	1.72615	0.585275	0.9014	0.53457
TraesCS1A02G430500	1.00751	1.55914	0.674611	0.793829	0.796507	2.14602	0.329354	0.058321	0.465667	0.013728
TraesCS1A02G430600	3.04308	0	0	0	0	0	0	0	0	0
TraesCS1A02G430700	4.1356	11.2788	2.33767	2.74353	4.54787	5.47097	3.56041	0.991939	3.75066	0.671861
TraesCS1A02G430800	0	0	0	0	0	0	0	0	0	0
TraesCS1A02G430900	0	0	0	0	0	0	0	0	0	0
TraesCS1A02G431000	4.82942	7.50623	2.67041	2.4658	4.8795	7.75682	4.478	1.59558	3.81612	1.20107
TraesCS1A02G431100	0	0	0	0	0	0	0.015261	0	0.015494	0.009202
TraesCS1A02G431200	0	0	0	0	0	0	0	0	0	0
TraesCS1A02G431300	0	8.85734	3.72899	2.11315	7.31936	7.20969	0	7.85956	0	1.60161
TraesCS1A02G431400	0	1.43399	0	0	0	3.3105	0	0.019907	0	0
TraesCS1A02G431500	2.35248	2.37664	0.564846	1.69053	1.54123	1.26418	1.60253	0.486643	0.903942	0.223783
TraesCS1A02G431600	1.23443	0	0	0	0	0	0.300278	0.159429	0.163776	0.038895
TraesCS1A02G431700	0	0	0	0	0	0	0	0	0	0
TraesCS1A02G431800	3.21568	9.54828	1.02026	1.57358	5.15818	2.69546	0.008491	0	0	0
TraesCS1A02G431900	0	0	0	0	0	0	0	0.010058	0.011257	0
TraesCS1A02G432000	0	0	0	0	0	0	0	0	0	0
TraesCS1A02G432100	1.77222	0	0	0.747776	0.689651	0	0.086249	0.047372	0.026977	0
TraesCS1A02G432200	0	0	0	0	0	0	0.034093	0	0	0
TraesCS1A02G432300	0	0	0	0	0	0	0.021159	0	0.010213	0
TraesCS1A02G432400	0	0	0	0	0	0	0	0	0	0
TraesCS1A02G432500	0	0	0	0	0	0	0.036766	0	0	0
TraesCS1A02G432600	0	0	0	0	0	0	0.0077	0	0.003801	0
TraesCS1A02G432700	0.976272	0	0	0	0	0	0.261901	0.125971	0.055649	0.016214
TraesCS1A02G432800	0	0	0	0	0	0	0	0.027235	0.010445	0.028699
TraesCS1A02G432900	4.75162	4.66347	1.54813	3.11243	4.49287	2.81686	4.26136	1.06293	4.59341	0.587154
TraesCS1A02G433000	47.9209	63.2627	21.8069	23.0308	29.8722	28.9971	76.8197	29.9179	81.974	14.7172
TraesCS1A02G433100	0.663999	0	0	0	0	0	0.618805	0.085001	0.434608	0.012903
TraesCS1A02G433200	0	0	0	0	0	0	0	0	0	0
TraesCS1A02G433300	5.00546	4.67485	0.917963	2.54344	3.80949	2.20261	4.9932	2.01788	4.32542	2.83367
TraesCS1A02G433400	11.4611	10.8307	5.95517	6.05082	7.80775	7.44055	13.0043	3.67881	14.4644	3.64946
TraesCS1A02G433500	5.97136	1.3805	0.598103	2.38288	1.47775	0.634338	0.620957	0.222766	0.217093	0.070448
TraesCS1A02G433600	0	0	0	0	0	0	0	0	0	0
TraesCS1A02G433700	0	0	0	0	0	0	0	0	0	0
TraesCS1A02G433800	0	0	0	0	0	0	0	0	0	0
TraesCS1A02G433900	0	0	0	0	0	0	0	0	0	0
TraesCS1A02G434000	0	0	0	0	0.527166	0	0.020392	0	0.020961	0
TraesCS1A02G434100	1.08394	2.13476	0.695833	1.04122	1.36248	1.3879	0.191036	0.111697	0.087499	0.061976
TraesCS1A02G434200	6.46176	0.875805	1.4085	3.19921	2.00439	1.09269	0	0	0	0
TraesCS1A02G434300	0	0	0	0	0	0	0	0	0.014927	0
TraesCS1A02G434400	1.71832	5.81536	2.2531	1.78256	3.11427	2.60783	2.71771	0.958309	2.61622	0.611966
TraesCS1A02G434500	0	0	0	0	0	0	0	0	0	0
TraesCS1A02G434600	0	35.6823	0.943844	1.21219	11.7499	3.4252	0	0	0	0
TraesCS1A02G434700	0	0	0	0	0	0	0	0	0	0
TraesCS1A02G434800	0.688429	0	0	0	0	0	0	0	0	0
TraesCS1A02G434900	0	0	0	0	0	0	0	0.004835	0	0
TraesCS1A02G435000	1.09723	0	0	0.778422	0.7548	0	0	0.169589	0	0.122583
TraesCS1A02G435100	0	0	0	0	0	0	0	0	0	0
TraesCS1A02G435200	8.69531	0	0.637202	4.23765	0	0	0	0.174911	0	0.026587
TraesCS1A02G435300	0	0	0	0	0	0	0	0	0	0
TraesCS1A02G435400	0	0	0	0	0	0	0	0	0	0
TraesCS1A02G435500	0	0	0	0	0	0	0	0	0	0
TraesCS1A02G435600	3.58026	6.25493	0.934314	2.59188	2.40669	5.7879	4.60796	1.46955	3.51472	0.630138
TraesCS1A02G435700	1.13555	1.07262	0	0	0.797478	0	1.0071	0.151054	0.361004	0.066406
TraesCS1A02G435800	0	0	0	0	0	0	0.26763	0.107127	0.072214	0.004505
TraesCS1A02G435900	0	0	0	0	0	0	0	0	0	0
TraesCS1A02G436000	0	0	0	0	0	0	0.014345	0.004123	0.046638	0.00429
TraesCS1A02G436100	4.3271	13.0291	2.09644	2.60459	5.20008	6.69179	6.30529	2.29485	10.4078	2.78627
TraesCS1A02G436200	1.74543	1.36418	0	0.830675	1.04084	0.578955	1.22368	0.278816	0.541161	0.151051
TraesCS1A02G436300	0	0	0	0	0	0	0	0	0	0
TraesCS1A02G436400	0	0	0	0	0	0	0	0	0	0
TraesCS1A02G436500	1.95896	0.622237	0	1.26572	0.510124	0	0.796647	0.146837	0.546052	0.017037
TraesCS1A02G436600	0	0	0	0	0	0	0.117445	0.025381	0.014212	0
TraesCS1A02G436800	0	0	0	0	0	0	0.638706	0.046535	0.108769	0
TraesCS1A02G436900	1.87287	0.536535	0	0.949157	1.3697	0.779901	0.028882	0.017302	0.016928	0.068188
TraesCS1A02G437000	1.08149	0	0	0	0.691975	0.525496	0	0.028679	0.016903	0.039616
TraesCS1A02G437100	1.47261	0	0	0	0	0	0.036121	0.059205	0.017693	0.061415
TraesCS1A02G437200	1.09621	0	0	0	0	0	0.019612	0.036121	0.021155	0.025875
TraesCS1A02G437300	0	0	0	0	0	0	0	0	0.043044	0
TraesCS1A02G437400	8.37227	10.9314	6.10048	6.06755	8.57113	10.2754	5.31196	2.68043	5.47946	2.62784
TraesCS1A02G437500	4.30725	7.81374	1.57152	2.00785	4.01831	4.75119	9.01258	2.19006	9.4109	1.33442
TraesCS1A02G437600	17.6371	3.8866	12.7269	13.0265	6.09702	3.9253	8.89296	5.51889	2.22976	4.6124
TraesCS1A02G437700	0	0	0	0	0	0	0.496482	0.028492	0.626778	0
TraesCS1A02G437800	0	0	0	0	0	0	0	0	0	0
TraesCS1A02G437900	0	0	0	0	0	0	0	0	0	0
TraesCS1A02G438000	0	0	0	0	0	0	0	0	0	0
TraesCS1A02G438100	0	0	0	0	0	0	0	0	0	0
TraesCS1A02G438200	0	0	0	0	0	0	0	0	0.1133	0
TraesCS1A02G438300	0	0	0	0	0	0	0	0.712765	0	0.608762
TraesCS1A02G438400	0	0	0	0	0	0	0	0	0	0
TraesCS1A02G438500	0	0	1.75901	0	0.520302	0	0	0.300409	0	0.199053
TraesCS1A02G438600	25.4979	22.4856	11.6409	12.722	15.9301	17.0499	13.1741	3.0688	11.2138	2.82545
TraesCS1A02G438800	0	0	0	0	0	0	0.061643	0.440086	0	0.626796
TraesCS1A02G438900	1.05877	0	0.695061	0.506979	0.59439	0	0.12492	0	0	0
TraesCS1A02G439000	0	0	0	0	0.741059	0	0	0.143232	0	0.108371
TraesCS1A02G439100	6.798	8.95697	7.30095	5.11296	6.25481	9.99076	8.9264	6.59633	10.4175	5.30789
Reference:
Ramírez-González, R.H., Borrill, P., Lang, D., Harrington, S.A., Brinton, J., Venturini, L., Davey, M. et al. (2018) The transcriptional landscape of polyploid wheat. Science, 361, eaar6089.
Wei, J., Cao, H., Liu, J., Fang, Y., Lin, C., Sun, R., Li, W. et al. (2019) Insights into transcriptional characteristics and homoeolog expression bias of embryo and de-embryonated kernels in developing grain through RNA-Seq and Iso-Seq. Funct. Integr. Genom. 19, 919-932.

## Sheet: TableS3
Table S3. The high-confidence geneIDs within the linked region of PHS QTL QPhs.wsu-1B.2.
GeneID	grain at milk grain stage	embryo proper at Dough	endosperm at Dough	grain at Soft dough	grain at Hard dough	grain at Ripening	embryo14dpa	endosperm14dpa	embryo25dpa	endosperm25dpa
TraesCS1B02G434700	8.39352	0	0	0.686825	0	0	0.285586	0	0	0
TraesCS1B02G434800	1.84854	0	0	0	0	0	0	0	0	0
TraesCS1B02G434900	0	0	0	0	0	0	0	0	0	0
TraesCS1B02G435000	1.74902	0	0	0.500498	0	0	0	0	0	0
TraesCS1B02G435100	14.2017	0	0	0.782423	0	0	0	0	0	0
TraesCS1B02G435200	7.2445	0	0	0	0	0	0	0	0	0
TraesCS1B02G435300	0	0	0	0	0	0	0	0	0.304747	0
TraesCS1B02G435400	0	0	0	0	0	0	0.312263	0	0.607883	0.258814
TraesCS1B02G435500	0	0	0	0	0	0	0	0.309443	0	0
TraesCS1B02G435600	1.5593	3.47976	1.46413	0.89028	1.55796	1.89149	4.59752	1.17078	4.47308	0.721368
TraesCS1B02G435700	17.4995	0	2.99811	11.0312	5.94905	0.640438	0	0	0	0
TraesCS1B02G435800	0	0	0	0	0	0	0	0	0	0.022157
TraesCS1B02G435900	1.48976	0	0	1.20039	1.47135	0	0.090459	0.512393	0.115305	0.414951
TraesCS1B02G436000	0	0	0	0	0	0	0	0	0	0
TraesCS1B02G436100	0	0	0	0	0	0	0	0	0	0
TraesCS1B02G436200	0	0	0	0	0	0	0	0	0	0
TraesCS1B02G436300	6.5827	2.71054	2.34542	3.44118	2.75801	2.54915	3.4202	1.33706	4.62837	1.41645
TraesCS1B02G436400	0	0	0	0	0	0	0	0	0	0
TraesCS1B02G436500	0.848776	169.947	50.6037	4.38861	66.7167	209.724	32.4554	21.1059	207.414	75.8151
TraesCS1B02G436600	0	0	0	0	0	0	0	0.027832	0.034238	0
TraesCS1B02G436700	1.49273	0	0	0	0	0	0.186994	0.240667	0.645123	0.140815
TraesCS1B02G436800	0	0	0	0	0	0	0	0	0.043238	0.741228
TraesCS1B02G436900	0	0	0	0	0	0	0	0	0	0
TraesCS1B02G437000	0	0	0	0	0	0	0.726248	0.069249	0.10147	0.05449
TraesCS1B02G437100	0	0	0	0	0	0	0.125261	0.296797	0.171753	0.245911
TraesCS1B02G437200	2.46834	2.00776	1.12581	1.61596	1.8404	1.45218	2.51327	0.474345	1.53828	0.266015
TraesCS1B02G437300	0	0.870189	0	0.537421	0	0	0.63899	0.18339	0.879785	0
TraesCS1B02G437400	2.7073	1.07427	2.01607	1.49536	1.1763	1.20663	2.96403	1.43343	4.377	0.875015
TraesCS1B02G437500	0	8.26332	3.42629	0	7.74189	31.1541	2.34906	2.38038	23.1648	7.16196
TraesCS1B02G437600	5.51703	0	0	2.26593	2.2291	0	0.210492	0.770857	0.295489	0.64653
TraesCS1B02G437700	2.22774	3.34475	2.89882	1.93042	2.49158	6.11649	1.95876	1.27028	2.94038	1.03778
TraesCS1B02G437800	0	0	0	0	0	0	0.06722	0.140425	0.019472	0.082609
TraesCS1B02G437900	0	0	0	0	0	0	0	0.015374	0	0
TraesCS1B02G438000	0	0	0	0	0	0	0	0	0	0
TraesCS1B02G438100	6.69382	0.93045	0	1.99897	2.21374	0	2.15926	0.580455	1.30512	0.127378
TraesCS1B02G438200	0	0	0	0	0	0	0	0	0	0
TraesCS1B02G438300	0	0	0	0	0	0.756048	0.124544	0.097455	0.113187	0.082162
TraesCS1B02G438400	0	0	0	0	0	0	0	0	0	0
TraesCS1B02G438500	0	0	0	0	0	0	0.093452	0.014685	0.073847	0
TraesCS1B02G438600	0	0	0	0	0	0	0	0.003965	0.004381	0
TraesCS1B02G438800	0	0	0	0	0	0	0.222574	0.037759	0.134491	0.007724
TraesCS1B02G438900	0	0	0	0	0	0	0.24013	0.071447	0.137178	0.02832
TraesCS1B02G439000	0	0	0	0	0	0	0	0	0	0
TraesCS1B02G439100	0	0	0	0	0	0	0.023803	0	0.058306	0
TraesCS1B02G439200	0	0	0	0	0	0	0	0.00394	0.0046	0
TraesCS1B02G439300	0	0	0	0	0	0	0	0.005544	0	0
TraesCS1B02G439400	0.853996	0	0	0.53279	0	0	0.684116	0.274935	0.530319	0.149441
TraesCS1B02G439500	0	0	0	0	0	0	0	0	0	0
TraesCS1B02G439600	4.18485	2.5084	0.777735	1.79339	1.6115	1.12607	3.0728	0.522738	1.07129	0.133011
TraesCS1B02G439700	1.6023	1.02664	0	1.14882	1.04238	0	4.62441	3.56063	5.04976	2.71847
TraesCS1B02G439800	2.85172	15.3623	6.92321	3.23661	10.118	8.22476	10.5803	3.72455	10.3914	2.56607
TraesCS1B02G439900	3.23106	17.3876	4.73213	3.58631	8.29936	4.49126	35.9135	9.56588	21.717	3.40455
TraesCS1B02G440000	0	0	0	0	0	0	0	0	0	0
TraesCS1B02G440100	0	0	0	0	0	0	0	0	0	0.10174
TraesCS1B02G440200	2.04647	2.83685	0	1.2113	1.74897	1.0117	2.44555	0.571515	2.6385	0.22904
TraesCS1B02G440300	0	0	0	0	0	0.871517	0.041005	0.011763	0.225682	0.011721
TraesCS1B02G440400	0	0	0	0	0	0	0	0	0	0
TraesCS1B02G440500	0	0	0	0	0	0	0.124909	0	0.093061	0
TraesCS1B02G440600	0	0	0	0	0	0	0	0	0	0
TraesCS1B02G440700	0.509885	0	0	0	0	0	0	0	0	0
TraesCS1B02G440800	1.06987	0.948771	0	0	0	0	0.170941	0.092324	0.187915	0.022949
TraesCS1B02G440900	0	0	0	0.600774	0	0	0.1072	0.182484	0.103991	0.044029
TraesCS1B02G441100	1.56089	0.531715	0.583416	1.23675	0.965105	0	0.475678	0.242305	0.39889	0.148279
TraesCS1B02G441200	0.95201	0	0	0	0	0	0	0	0	0
TraesCS1B02G441300	0	0	0	0	0.52272	0	0.154266	0.718839	0.027274	0.209445
TraesCS1B02G441400	0	3.94846	0	0	1.69086	1.79454	3.2707	0.91047	13.6965	1.47218
TraesCS1B02G441500	0	0	0	0	0	0	0.016155	0.014147	0.050047	0
TraesCS1B02G441600	0	0	0	0	0	0	0.150549	0.076018	0.121626	0.030874
TraesCS1B02G441700	0.925695	2.4022	1.04164	0.780727	1.67349	3.11656	0.454874	0.153457	0.708596	0.202371
TraesCS1B02G441800	0	0	0	0	0	0	0	0	0	0
TraesCS1B02G441900	9.39258	1.709	0	2.09373	4.55484	3.24968	3.0562	1.1876	1.59168	1.37051
TraesCS1B02G442000	4.90421	5.70245	4.54564	4.24764	4.36952	3.82292	5.78901	2.15746	4.88025	1.61816
TraesCS1B02G442100	0	0	0	0	0	0	0	0	0	0
TraesCS1B02G442200	0	0	0	0	0	0	0	0	0	0
TraesCS1B02G442300	146.73	158.241	36.3651	66.4919	84.4743	107.661	72.4433	22.8779	111.114	11.5021
TraesCS1B02G442400	0	0	0	0	0	0	0	0	0	0.008587
TraesCS1B02G442500	0	0	0	0	0	0	1.04873	0.145297	0.522082	0
TraesCS1B02G442600	0	0	0	0	0	0	0	0.073346	0	0.078886
TraesCS1B02G442700	0	0	0	0	0	0	0.015906	0.013173	0.062249	0.007156
TraesCS1B02G442800	0	0	0	0	0	0	0	0	0	0
TraesCS1B02G442900	0	0	0	0	0	0	0	0	0	0
TraesCS1B02G443100	291.893	171.528	115.078	160.392	125.073	132.796	112.544	63.5494	105.219	44.1759
TraesCS1B02G443200	34.9001	66.2435	18.3722	19.9714	31.3158	42.5237	94.4805	27.7995	82.4479	12.7679
TraesCS1B02G443300	0.599944	0	0	1.50614	0	0	0	0.054762	0	0.018809
TraesCS1B02G443400	0	0	0	0	0	0	0	0	0.013079	0
TraesCS1B02G443500	0	0	0	0	0	0	0.154378	0.077353	0.272307	0.079561
TraesCS1B02G443600	0	0.871037	0	0	0	0.547568	0.638507	0.087997	0.675195	0.011272
TraesCS1B02G443700	23.7493	0.852621	0.874143	5.97237	1.77219	0.668658	3.09048	0.424544	0.373416	0.140359
TraesCS1B02G443800	2.94771	0	0	0.532242	0	0	0	0.267939	0	0.250383
TraesCS1B02G443900	19.417	14.8846	4.42123	12.0654	9.83127	9.70534	20.6622	8.05493	15.4695	5.66112
TraesCS1B02G444000	0	0	0	0	1.9304	0	0.043188	1.42676	1.15933	5.31366
TraesCS1B02G444100	0	0	0	0	0	0.564372	0	0	0	0
TraesCS1B02G444200	0	0	0	0	0	0	0	0	0	0
TraesCS1B02G444300	0	0	0	0	0	0	0	0	0	0
TraesCS1B02G444400	0.954985	0	0	0.570604	0.639148	0	0.048428	0	0	0
TraesCS1B02G444500	0.60038	0	0	0	0	0	0.010011	0	0	0
TraesCS1B02G444600	0	2.28739	0	0	1.65419	3.39686	0.053472	0.021241	0.04616	0.158429
TraesCS1B02G444700	0	0	0	0	1.3637	0	2.32377	0.748107	0.879959	0.845184
TraesCS1B02G444800	0	0	0	0	0	0	0	0	0	0
TraesCS1B02G444900	0	0	0	0	0	0	0	0	0	0
TraesCS1B02G445000	0	12.0772	0	4.04175	6.13713	2.87786	29.2534	4.19722	13.0074	0
TraesCS1B02G445100	0.545488	84.8721	49.3282	6.26774	26.5411	43.4648	319.763	117.908	288.55	135.135
TraesCS1B02G445200	2.31083	0.608527	0	0.620949	0.512985	3.56532	0.143432	0.28648	0.468478	0.827142
TraesCS1B02G445300	0	0	0	0	0	0	0.182289	0.021082	0.026315	0.015487
TraesCS1B02G445400	0	0	1.90821	0	0	0	0	0.095579	0.006532	0.202601
TraesCS1B02G445500	0	0	0	0	0	0	0	0	0.012701	0
TraesCS1B02G445600	0	0	0	0	0	0	0	0.049346	0.092157	0.021495
TraesCS1B02G445700	0	0	0	0	0	0	0	0	0	0
TraesCS1B02G445800	0	0	0	0	0	0	0	0	0	0
TraesCS1B02G445900	0	0	0	0	0	0	0	0	0	0
TraesCS1B02G446000	2.17731	0	0	0.614539	0	0	1.97945	0.367544	0.969083	0.019053
TraesCS1B02G446100	0	0	0	0	0	0	0	0	0	0
TraesCS1B02G446200	0	0	0	0	0	0	0.038266	0	0.012796	0.023741
TraesCS1B02G446300	2.47756	9.49358	1.24239	1.57438	4.72103	5.36312	5.48158	0.872026	5.51123	0.400495
TraesCS1B02G446400	1.69768	1.69878	0	0	1.61829	3.01844	0.73663	0.08142	0.369036	0.032513
TraesCS1B02G446500	1.58135	11.0688	2.27365	1.30921	5.26653	8.00366	15.2479	2.52999	15.9668	1.15023
TraesCS1B02G446600	0	0	0	0	0	0	0	0	0	0
TraesCS1B02G446700	5.58851	25.6415	7.24723	4.69961	12.1222	22.8971	2.42384	0.509213	3.11733	0.361235
TraesCS1B02G446800	61.3303	34.5858	14.995	38.5532	43.8491	29.789	7.21562	5.78271	6.66546	4.37785
TraesCS1B02G446900	3.55591	353.849	219.686	25.4963	134.56	105.583	7.73467	7.17804	7.96034	8.53768
TraesCS1B02G447000	4.09962	2.47616	1.50282	2.62361	3.16234	1.7693	0.850519	0.404122	1.1252	0.387735
TraesCS1B02G447100	0	0	0	0	0	0	0	0.073043	0	0.060932
TraesCS1B02G447200	0	0	0	0	0	0	0	0.048467	0	0.016611
TraesCS1B02G447300	0	0	0	0	0.557259	0	0	0.14353	0.064225	0.073608
TraesCS1B02G447400	0	0	0	0	0	0	0.002689	0.029302	0.005379	0.032126
TraesCS1B02G447500	12.4268	7.65976	3.53994	7.77427	6.62603	5.75747	6.31349	3.75557	5.63202	2.5981
TraesCS1B02G447600	5.66909	2.8674	2.47397	3.81448	3.14052	3.14247	2.02264	0.866666	1.81683	0.84568
TraesCS1B02G447700	0.775733	1.4124	0.571801	0	1.02545	1.00792	0.769739	0.336283	1.16234	0.433369
TraesCS1B02G447800	0	0	0	0	0	0	0	0.018168	0	0.030563
TraesCS1B02G447900	0	0	0	0	0	0	0.146896	0.342783	0.074041	0.698137
TraesCS1B02G448000	1.35886	0	0	0.990687	0	0	1.09816	0.389412	0.096518	0.190681
TraesCS1B02G448100	0	0	0	0	0	0	0.15013	0.036166	0.031805	0.009005
TraesCS1B02G448200	0	0	0	0	0	0	0.116083	0	0.078681	0
TraesCS1B02G448300	14.5671	17.8064	4.74235	5.6827	10.4548	27.3642	8.05983	2.33	12.8798	3.21722
TraesCS1B02G448400	0	0	0	0	0	0	0	0	0	0
TraesCS1B02G448500	0	0	0	0	0	0	0	0	0	0
TraesCS1B02G448600	0	0	0	0	0	0	0.080923	0	0.193671	0.094616
TraesCS1B02G448700	0	0	0	0	0	0	0	0	0	0
TraesCS1B02G448800	0	0	0	0	0	0	0	0	0	0
TraesCS1B02G448900	1.13916	0	0	1.60377	3.27865	0	0.057444	0.939134	0.129741	0.772114
TraesCS1B02G449000	0	0	0	0	0	0	0.07037	0	0.089316	0
TraesCS1B02G449100	0	0	0	0	0	0	0	0	0	0
TraesCS1B02G449200	0	0	0	0	0	0	0	0	0.052378	0
TraesCS1B02G449300	0	0	0	0	0	0	0	0	0	0
TraesCS1B02G449400	0	0	0	0	0	0	0	0	0	0
TraesCS1B02G449500	0.96131	2.23634	0.853477	1.0743	1.15706	1.10535	2.95353	0.968905	4.02109	0.598207
TraesCS1B02G449600	8.43735	4.98497	2.85259	4.91002	3.73795	3.28931	2.71404	0.584841	1.90799	0.314582
TraesCS1B02G449700	220.343	30.6669	95.3437	184.891	64.0369	14.4807	94.629	71.1322	44.7751	79.8171
TraesCS1B02G449800	0	0.525839	0	0	0	0	0.660032	0.058112	0.214821	0.014546
TraesCS1B02G449900	2.43058	0	1.71486	2.61119	2.16061	0	0	2.91596	0.048169	2.29683
TraesCS1B02G450000	0.654083	0	0.517235	0	0.837349	0	0	0.680954	0.03382	0.195553
TraesCS1B02G450100	13.5256	28.1732	7.56324	10.0792	16.1272	16.9865	19.7746	13.9603	26.7255	11.0446
TraesCS1B02G450200	0	0	0	0	0	0	0	0	0	0
TraesCS1B02G450300	7.5309	15.4034	3.86278	6.1588	11.6151	25.1119	11.0821	2.53411	17.2435	1.60879
TraesCS1B02G450400	1.58058	4.83196	0.77743	1.57902	2.18043	0.720323	6.29697	1.06179	3.18582	0.194038
TraesCS1B02G450500	0	3.13289	0	1.3412	6.90513	1.86974	2.56622	1.02334	3.63528	0.411598
TraesCS1B02G450600	0.863073	2.11689	1.10037	0.672471	1.67827	2.15825	0.857144	0.476819	1.26816	0.397602
TraesCS1B02G450700	5.04945	8.2595	2.6158	3.47643	5.18544	8.45019	2.02246	0.912054	2.38896	0.598993
TraesCS1B02G450800	0	0	0	0	0	0	0	0	0	0
TraesCS1B02G450900	0	0	0	0	0	0	0	0.057999	0	0.029945
TraesCS1B02G451000	0	0	0	0	0	0	0	0	0	0
TraesCS1B02G451100	86.9995	0	0	21.5577	3.39083	3.98509	0.030386	4.2948	0.849176	0.786418
TraesCS1B02G451200	0	0	0	0	0	0	0.170039	1.01804	0.030059	0.317444
TraesCS1B02G451400	0	0	0	0	0	0	0	0	0	0
TraesCS1B02G451500	12.2261	25.2577	5.51363	5.80295	14.3064	20.2123	11.3125	2.92323	15.3857	2.34522
TraesCS1B02G451600	2.14693	0	0	0.747298	0.816654	0	0.912891	0.253211	0.502141	0.187099
TraesCS1B02G451700	4.85942	2.5114	0	2.29079	3.33796	2.00153	1.80119	0.922816	1.60495	0.451976
TraesCS1B02G451800	0	0	0	0	0	0	0.020649	0.018993	0	0.046935
TraesCS1B02G451900	0	0	0	0	0	0	0.128019	0.389715	0.021076	0.091732
TraesCS1B02G452000	14.4568	3.44713	1.69014	6.90166	7.84831	5.58362	4.11966	1.62159	2.46662	1.76084
TraesCS1B02G452100	3.00646	0.608235	0	0.906269	1.16501	2.28345	0.887754	0.943272	1.4692	0.695908
TraesCS1B02G452200	8.36333	2.44133	3.92982	5.22903	2.71112	2.37136	2.7361	1.53892	1.4853	1.55555
TraesCS1B02G452300	0	0	1.24468	0	0	2.20792	0	32.7671	0.38108	25.206
TraesCS1B02G452400	0.551036	0	0.789346	0	1.02869	1.56206	0.199881	0.384343	0.521682	0.824755
TraesCS1B02G452500	0	0	0	0	0	0	0	0	0	0
TraesCS1B02G452600	0	0	0	0	0	0	0	0	0	0
TraesCS1B02G452700	0	0	0	0	0	0	0	0.03465	0	0
TraesCS1B02G452800	2.73712	0	0.919494	1.47558	0.760188	0	1.01831	0.499472	0	0
TraesCS1B02G453000	0	0	0	0	0	0	0	0	0	0
TraesCS1B02G453100	0	1.3411	0	0	0.91175	0	2.1452	0.655376	1.63134	0.130694
TraesCS1B02G453200	0	0	0	0	0	0	0	0.474649	0	0.325774
TraesCS1B02G453300	1.35867	0.601612	1.05243	0.872925	2.5971	1.02212	0.298759	1.55257	0.504322	1.67517
TraesCS1B02G453400	4.46115	0	0	0	0	0	0	0	0	0
TraesCS1B02G453500	22.7044	22.3497	10.8869	12.5582	15.718	18.1866	70.6162	50.9626	110.32	52.809
TraesCS1B02G453600	2.16773	4.59178	1.53532	1.23412	2.46943	3.31388	3.77059	0.686009	2.69385	0.537155
TraesCS1B02G453700	7.79649	14.2925	5.56819	6.27498	8.85422	12.0002	4.794	1.52222	5.88581	1.42035
TraesCS1B02G453900	0	0	0	0	0	0	0	0	0	0
TraesCS1B02G454000	0	0	0	0	0	0	0	0.040906	0	0.006296
TraesCS1B02G454100	0	0	0	0	0	0	0.053091	0.011881	0.027469	0
TraesCS1B02G454200	0	0	0	0	0	0	0	0	0	0
TraesCS1B02G454400	0	0	0	0	0	0	0	0	0.006979	0
TraesCS1B02G454500	0	0	0	0	0	0	0	0	0	0
TraesCS1B02G454600	0	0	0	0	0	0	0.013482	0	0.013645	0
TraesCS1B02G454700	0	0	0	0	0	0	0	0	0	0
TraesCS1B02G454800	0	0	0	0	0	0	0	0	0	0.017533
TraesCS1B02G454900	0	0	0	0	0	0	0	0	0	0
TraesCS1B02G455000	0	0	0	0	0	0	0	0	0	0
TraesCS1B02G455100	0	0	0	0	0	0	0	0	0	0
TraesCS1B02G455200	16.2814	0	0.981869	14.3631	4.65829	0.630607	0.011216	1.40969	0.140666	0.575032
TraesCS1B02G455300	0	0	0	0	0.501981	0	0.009708	0.182983	0.009714	0.149415
TraesCS1B02G455400	0	0	0	0	0	0	0.401685	0.027084	0.101801	0.043143
TraesCS1B02G455500	0	0	0	0	0	0	0	0	0	0
TraesCS1B02G455600	0	0	0	0	0	0	0	0	0	0
TraesCS1B02G455700	4.76143	0	0	1.97162	0.936386	0	0.528635	1.80357	0.641306	1.59927
TraesCS1B02G455800	0	0	0	0	0	0	0	0	0.009446	0
TraesCS1B02G455900	17.4035	71.136	22.7098	13.2013	57.8148	45.4182	46.5039	25.1059	112.009	20.6924
TraesCS1B02G456000	0	0	0	0	0	0	0	0	0	0
TraesCS1B02G456100	0	0	0	0	0	0	0	0	0	0
TraesCS1B02G456200	0	0	0	0	0	0	0	0.048266	0	0.047079
TraesCS1B02G456300	0	0	0	0	0	0	0	0.028695	0.020924	0.029348
TraesCS1B02G456400	0	0	0	0	0	0	0	0	0	0
TraesCS1B02G456500	0.750796	0	1.78015	0.995158	0	0	0.007659	1.04715	0.00749	0.754274
TraesCS1B02G456600	8.02811	1.35133	0	2.87679	0.67379	2.47821	2.42202	0.694064	0.914703	0.108215
TraesCS1B02G456700	26.3408	4.27118	4.98546	12.7868	11.3416	6.90161	3.19576	2.59435	3.25901	2.6126
TraesCS1B02G456800	0	0	0	0	0	0	0	0	0.015115	0.006745
TraesCS1B02G456900	0	0	0	0.55522	16.3749	2.53561	0.106449	0.526899	2.11787	5.03154
TraesCS1B02G457000	0	0	0.684037	0	0	0	0	0.010106	0.012994	0.032185
TraesCS1B02G457100	0	0	0	0	0	0	0	0	0	0
TraesCS1B02G457200	137.267	32.3425	46.0867	70.1709	60.1	27.8526	14.534	53.5987	14.1539	43.7824
TraesCS1B02G457300	0	0	0	0	0	0	0	0	0	0
TraesCS1B02G457400	4.11836	5.49759	1.8467	3.44708	4.08251	3.72985	5.79571	1.82395	5.06273	1.15936
TraesCS1B02G457600	3.17252	1.02856	3.72241	1.66816	1.96247	4.58163	0.840882	2.48959	1.8408	3.13801
TraesCS1B02G457800	0	0	0	0	0	0	0	0	0	0
TraesCS1B02G457900	0	0	0	0	0	0	0	0	0	0
TraesCS1B02G458000	0	0	0	0	0	0	0	0	0	0
TraesCS1B02G458200	0	0	0	0	0	0	0	0	0	0
TraesCS1B02G458300	0	0	1.25114	2.4664	3.85376	1.98065	0.110088	0.408501	1.04437	1.87901
TraesCS1B02G458400	0	0	0	0	0	0	0	0	0	0
TraesCS1B02G458500	0	0	0	0	0	0	0	0	0	0
TraesCS1B02G458600	0	0	0	0	0	0	0	0	0	0
TraesCS1B02G458700	0	0	0	0	0	1.49565	0	0	0	0
TraesCS1B02G458800	0	0	0	0	0	0	0	0	0	0
TraesCS1B02G458900	49.1169	28.3202	21.1158	22.701	26.6396	33.5406	9.41546	14.6201	21.253	11.6113
TraesCS1B02G459100	34.4313	18.7671	9.38504	22.7301	22.014	15.1766	21.6778	12.4726	15.935	7.43565
TraesCS1B02G459200	18.2277	29.431	13.5328	10.9843	19.3739	18.2414	11.3778	6.24788	16.1736	7.11021
TraesCS1B02G459300	0	0	0	0	0	0	0.012897	0	0.013582	0
TraesCS1B02G459400	35.9358	51.5031	20.8133	26.2017	32.6167	40.2419	34.9192	15.305	33.9553	12.181
TraesCS1B02G459500	6.99974	4.93708	2.85226	7.43683	2.82158	2.15602	8.42692	3.09241	3.33527	1.46303
TraesCS1B02G459600	0	0	0	0	0	0	0.207616	0.049419	0.070704	0.028853
TraesCS1B02G459700	0	0	0	0	0	0.660687	0.012205	0.03215	0.011945	0.124096
TraesCS1B02G459800	1.04783	0.871325	1.39449	0.733884	2.49264	1.69748	0.320118	0.292349	0.475158	1.76671
TraesCS1B02G459900	1.62886	5.27896	1.29791	0.754479	2.55033	3.68278	2.78809	0.963582	3.90542	0.664182
TraesCS1B02G460000	0	0	0	0	0	0	0	0	0	0
TraesCS1B02G460100	0	0	0	0	0	0	0	0	0.01005	0
TraesCS1B02G460200	0	0	0	0	0	0	0	0	0	0
TraesCS1B02G460300	0	0	0	0	0	0	0	0	0	0
TraesCS1B02G460400	0	0	0	0	0	0	0	0	0	0
TraesCS1B02G460500	1.94454	2.80707	0.847668	1.68455	1.70867	2.04406	1.22105	0.282487	1.13268	0.133989
TraesCS1B02G460600	0	0	0	0	0	0	0	0	0	0.006569
TraesCS1B02G460700	0	0	0.527389	0	0	0	0.078331	0.023397	0.026941	0.016232
TraesCS1B02G460800	350.817	0	0	16.4024	0	0	0	0	0	0
TraesCS1B02G460900	503.194	0	45.7342	254.831	3.20693	0	0	4.49491	0	0
TraesCS1B02G461000	9.36977	9.40553	6.74672	6.73511	8.88648	10.6619	4.53394	5.11372	4.82197	4.70301
TraesCS1B02G461100	0	0	0	0	0	0	0	0	0	0
TraesCS1B02G461200	0	0	0	0.565886	0.600544	0	0.063996	0.877461	0.152189	0.510041
TraesCS1B02G461300	2.18784	0.631233	0.681724	0.999126	0.809943	0.652576	1.09704	0.828436	0.997102	0.761926
TraesCS1B02G461400	0	0	0	0	0.995575	0.752329	0.177933	0.463799	0.240141	0.515388
TraesCS1B02G461500	4.54203	0	0	0	0	0	0	0	0	0
TraesCS1B02G461600	1.03871	1.82478	0	0.560341	1.05337	4.0345	0.902152	0.617813	3.73676	1.26444
TraesCS1B02G461700	1.87507	25.0899	13.1378	3.28194	10.0618	30.4639	30.9323	17.4586	52.1036	24.3504
TraesCS1B02G461800	0	0	0	0	0	0	0.080598	0.046999	0.208997	0.024358
TraesCS1B02G461900	12.054	13.2729	4.81617	6.72694	9.07907	26.2395	8.99112	2.85708	9.33502	2.41587
TraesCS1B02G462000	16.3989	71.4842	7.57627	8.78142	28.1691	40.2515	23.2577	4.64053	40.2427	2.41746
TraesCS1B02G462100	0	1.6273	0.518147	0.510609	0	0.529211	0	0	0	0
TraesCS1B02G462200	4.96653	3.21976	0	2.21676	1.80145	1.38901	2.78414	0.587141	1.78818	0.170001
TraesCS1B02G462300	4.30639	0	0.739501	1.77474	0	0	1.72354	0.327236	0.313036	0.09604
TraesCS1B02G462400	4.96208	12.4688	2.41261	2.9628	6.75148	4.41775	7.92319	2.58586	6.54499	1.04775
TraesCS1B02G462500	1.13546	1.25568	0	0.544827	0.76452	0.604604	1.34023	0.2228	0.784329	0.047443
TraesCS1B02G462600	0.586123	2.32437	1.12015	0	1.25029	0.635586	1.56394	0.462244	1.82217	0.304046
TraesCS1B02G462700	0	0	0	0	0	0	0	0	0	0
TraesCS1B02G462800	0	1.35075	0	0	0.60558	0.977466	0.432955	0.106087	0.79382	0.11227
TraesCS1B02G462900	0	0	0	0	0	0	0.744737	0.328096	0.639573	0.076228
TraesCS1B02G463000	0	1.156	0	0	0	1.39559	0.025819	0.081717	0.02452	0.022713
TraesCS1B02G463100	10.3637	4.79953	5.58906	5.15727	6.53488	6.74412	5.73231	4.63879	4.514	3.88163
TraesCS1B02G463200	0	0	0	0	0	0	0	0	0	0
TraesCS1B02G463300	0.919876	2.15992	1.24905	0.718524	1.29421	1.92768	0.449077	0.072109	0.517996	0.110648
TraesCS1B02G463400	13.7177	17.4242	4.45742	9.15386	10.803	15.6038	10.4895	2.13519	6.97257	1.15714
TraesCS1B02G463500	0	0	0	0	0	0	0	0	0	0
TraesCS1B02G463600	8.19468	0	0	0	0	0	0	0	0	0
TraesCS1B02G463700	0	0	0	0	0	0	0	0	0	0
TraesCS1B02G463800	0	0	0	0	0	0	0	0.062656	0	0
TraesCS1B02G463900	1.29058	0	1.20954	0.882706	0.584801	0.737467	0.011151	0.269741	0.02785	0.179
TraesCS1B02G464000	2.7748	0	2.60749	2.68931	1.80303	1.21474	0	0.484391	0.027524	0.440471
TraesCS1B02G464100	0	0	0	0	0	0	0	0	0	0.015221
TraesCS1B02G464200	0	0	0	0	0	0	0	0	0	0
TraesCS1B02G464300	1.75792	3.07552	1.46404	1.31099	2.18326	2.90806	22.9219	8.34631	24.733	6.47472
TraesCS1B02G464400	0.771244	1.56788	0.691148	0	0	0	2.08864	1.432	3.09335	0.879838
TraesCS1B02G464500	0	0	0	0	0	0	0.128518	0.033072	0.010128	0
TraesCS1B02G464600	0	0	0	0	0	0	0.031033	0.006757	0	0
TraesCS1B02G464700	0	0	0	0	0	0	0	0	0	0
TraesCS1B02G464800	0	0	0	0	0	0	0.06449	0.028803	0.033102	0.018099
TraesCS1B02G464900	0.623305	0	0	0	0	0	0.00757	0.037704	0	0.052416
TraesCS1B02G465000	8.29563	1.16834	0.722935	4.1688	1.67897	1.94424	0.786062	1.18303	0.295012	0.736841
TraesCS1B02G465100	4.82888	2.01212	1.77445	3.52306	2.23955	2.47046	1.86527	0.81719	1.03375	0.762566
TraesCS1B02G465200	0	1.26458	0	0	0.527845	1.23639	0.053949	0.149715	0.280977	0.104916
TraesCS1B02G465300	1.15316	0	1.01102	0.670562	0	0	0	0.021496	0.006394	0.050901
TraesCS1B02G465400	1.85596	4.81312	1.19205	1.43868	2.42255	1.30249	1.36765	0.295127	1.17183	0.156281
TraesCS1B02G465500	0	0	0	0	0	0	0	0	0	0
TraesCS1B02G465600	0.527235	1.85942	0.580152	0.510386	0.968069	1.7662	1.46045	0.708572	2.29153	0.306728
TraesCS1B02G465700	5.41361	4.64889	1.50652	3.21089	3.14472	2.96455	2.83614	0.840565	1.94315	0.308525
TraesCS1B02G465800	7.78644	10.56	3.86019	5.35799	7.71011	12.8149	7.74586	2.56964	8.24975	1.77154
TraesCS1B02G465900	0	0	0	0	0	0	0.599621	0.204404	0.584859	0.156947
TraesCS1B02G466000	0	0	0	0	0	0	0.159491	0.003506	0.061636	0.028465
TraesCS1B02G466100	0	0	0	0	0	0.880505	0	0.120168	0	0.2074
TraesCS1B02G466200	0	0	0	0	0	0	0.022773	0.077854	0.135349	0.019922
TraesCS1B02G466300	10.7082	8.64543	2.55641	5.99075	5.57176	4.29682	5.56166	1.46748	3.43274	0.680953
TraesCS1B02G466400	0	0	0	0	0	0	0.15655	0.145734	0.247417	0.059253
TraesCS1B02G466500	0	0	0	0	0	0	0.029368	0	0.020159	0.006472
TraesCS1B02G466600	0	0	0	0	0	0	0	0	0	0
TraesCS1B02G466700	0	0	0	0	0	0	0	0	0	0
TraesCS1B02G466800	0	1.25201	0	0	0	0.549673	0.035901	0.040713	0.070228	0.009523
TraesCS1B02G466900	0	0	0	0	0	0	0	0	0	0
TraesCS1B02G467000	0	0	0	0	0	0	0	0	0	0
TraesCS1B02G467100	1.28703	1.46159	0	0.985617	0.894907	0	0.51614	0.367895	0.497313	0.146772
TraesCS1B02G467200	0	0	0	0	0	0	0	0	0	0
TraesCS1B02G467300	0	0	0	0	0	0	0	0	0	0
TraesCS1B02G467400	5.22614	22.3194	3.78857	3.52471	11.5698	13.8093	0.322509	0.09561	0.155354	0.046169
TraesCS1B02G467500	0	0	0	0	0	0	0	0	0	0
TraesCS1B02G467600	0	0	0	0	0	0	0.024813	0.021457	0.049803	0.010688
TraesCS1B02G467700	0	0	0	0	0	0	0	0	0.006032	0
TraesCS1B02G467800	0	0	0	0	0	0	0	0	0	0
TraesCS1B02G467900	0	0	0	0	0	0	0	0	0	0
TraesCS1B02G468000	0	0	0	0	0	0	0	0	0	0
TraesCS1B02G468100	0	0	0	0	0	0	0.016173	0.014215	0.031684	0
TraesCS1B02G468200	0	0	0	0	0	0	0.0232	0.011629	0	0.002619
TraesCS1B02G468300	0	0	0	0	0	0	0	0	0.064311	0.019129
TraesCS1B02G468400	0	0	0	0	0	0	0	0.018483	0	0
TraesCS1B02G468500	0	0	0	0	0	0	0.630652	0.094155	0.054737	0.022042
TraesCS1B02G468600	0	0	0	0	0	0	0	0	0	0.010049
TraesCS1B02G468700	37.206	57.3508	20.5542	22.6886	25.9123	23.4851	2.91887	1.42039	4.31942	0.651025
TraesCS1B02G468800	0	0	0	0	0	0	0	0	0	0
TraesCS1B02G468900	0	0	0	0	0	1.66896	0.049502	0.014502	0.061276	0.010773
TraesCS1B02G469000	3.46464	0	0	0	0	0	0	0	0	0
TraesCS1B02G469100	0	0	0	0	0	0	0	0	0	0
TraesCS1B02G469200	8.87777	8.35011	3.18689	5.26123	7.81315	5.45892	2.05702	0.809388	1.68521	0.739155
TraesCS1B02G469300	3.44356	4.26138	1.85192	1.93535	3.07064	2.76855	3.36425	0.991993	3.24384	0.937824
TraesCS1B02G469400	20.085	7.34398	2.2828	10.2344	4.38421	3.26687	1.46908	0.376959	0.315898	0.056278
TraesCS1B02G469500	4.5793	4.21729	1.4688	2.96593	3.00851	2.3075	2.29204	0.738362	2.01525	0.515626
TraesCS1B02G469600	0	5.87167	0	0	1.91438	0.530658	0	0	0	0
TraesCS1B02G469700	0	0	0	0	0	0	0.003151	0	0	0
TraesCS1B02G469800	0	0	0	0	0	0	0	0	0	0
TraesCS1B02G469900	0	0	0	0	0	0	0	0.130542	0.177489	0.718361
TraesCS1B02G470000	0	0	0	0	0	0	0.054026	0.005316	0	0
TraesCS1B02G470100	0	0	0	0	0	0	0.036552	0	0.035925	0
TraesCS1B02G470300	0	0	0	0	0	0	0.068145	0	0	0
TraesCS1B02G470400	0	0	0	0	0	0	0.378536	0	0	0
TraesCS1B02G470500	0	0.594708	0	0	0	0	0.320317	0.043158	0.160877	0.007804
TraesCS1B02G470600	0	0	0	0	0	0	0.083886	0.013722	0.037124	0.002556
TraesCS1B02G470700	113.252	0	0	3.94735	0	0	0	0	0	0
TraesCS1B02G470800	1.86787	0	0	1.9264	1.13526	0	0.029602	1.53988	0.208446	0.77221
TraesCS1B02G470900	0	0	0	0	0	0	0	0	0	0
TraesCS1B02G471000	0	0	0	0	0	0	0	0.020628	0	0
TraesCS1B02G471100	0	0	0	0	0	0	0	0	0	0
TraesCS1B02G471200	4.6155	4.51803	0.655308	3.11486	2.26487	3.82927	5.44619	1.91281	3.58836	0.612665
TraesCS1B02G471300	0.507968	0	1.61867	0.779249	1.53659	0	0.144219	12.3422	0.222667	9.62555
TraesCS1B02G471400	0.771606	0.811116	0	0.546353	0.548095	0	0.584515	0.10536	0.459201	0.091377
TraesCS1B02G471500	0	0	0	0	0	0	0	0	0	0
TraesCS1B02G471600	0	0	0	0	0	0	0	0	0	0
TraesCS1B02G471700	0.504097	0	0	0	0	0	1.22877	0.300245	0.700161	0.104019
TraesCS1B02G471800	0	0	0	0	0	0	0.013568	0	0.012955	0
TraesCS1B02G471900	0	0	0	0	0	0	0.026901	0.043654	0.078189	0
TraesCS1B02G472000	13.9894	32.7185	12.3737	13.1622	19.4757	35.053	10.7227	4.83928	12.7023	3.77068
TraesCS1B02G472100	8.74476	12.5828	2.38812	4.26635	7.26251	8.96664	4.42755	1.50255	6.2346	0.642991
TraesCS1B02G472200	13.2122	4.70267	9.22402	11.9795	4.89209	3.21456	11.5038	4.86887	2.91069	3.78298
TraesCS1B02G472300	0	0	0.984805	0	0	0	0	0.212285	0	0.149599
TraesCS1B02G472400	6.63755	0.653357	2.2808	2.90774	2.30476	0.745676	4.94242	5.69596	3.0727	2.74657
TraesCS1B02G472500	25.178	26.548	10.71	13.0122	16.0146	19.852	13.1727	2.90953	11.3582	2.47791
TraesCS1B02G472600	1.04367	0	1.82797	1.56555	0.707269	0	0	0.489727	0.104808	0.647887
TraesCS1B02G472700	0	0	0.509371	0	0.532537	0	0.589648	0.118135	0.249354	0.077757
TraesCS1B02G472800	21.3697	8.61537	11.2838	13.5195	12.1364	11.8672	8.42572	9.60081	5.71236	9.85705
TraesCS1B02G472900	5.9682	4.13194	2.53588	2.92473	3.14466	3.8379	0	0.149326	0	0
TraesCS1B02G473000	0	0	0	0	0	0	0	0.167979	0	0.066436
TraesCS1B02G473100	0	0	0	0	0	0	0	0.022041	0	0.023045
TraesCS1B02G473200	0	0	0	0	0	0	0	0	0	0
TraesCS1B02G473300	0	0	0	0	0	0	0	0	0	0
Reference:
Ramírez-González, R.H., Borrill, P., Lang, D., Harrington, S.A., Brinton, J., Venturini, L., Davey, M. et al. (2018) The transcriptional landscape of polyploid wheat. Science, 361, eaar6089.
Wei, J., Cao, H., Liu, J., Fang, Y., Lin, C., Sun, R., Li, W. et al. (2019) Insights into transcriptional characteristics and homoeolog expression bias of embryo and de-embryonated kernels in developing grain through RNA-Seq and Iso-Seq. Funct. Integr. Genom. 19, 919-932.

## Sheet: TableS4
Table S4. The differentially expressed genes (DEGs) identified in wheat seed and embryo samples that are located within the linked region of PHS QTL QPhs.wsu-1A.2.
geneID	grain at milk grain stage	embryo proper at Dough	endosperm at Dough	grain at Soft dough	grain at Hard dough	grain at Ripening	embryo14dpa	endosperm14dpa	embryo25dpa	endosperm25dpa	embryo_FC	embryo_EXPR	embryo_DEG
TraesCS1A02G406200	3.31117	0.787479	1.60376	1.65972	2.22769	1.22874	1.52168	0.974836	1.16268	1.20254	-0.593373	1	0
TraesCS1A02G406300	0	87.1913	42.6647	1.31614	33.7653	163.136	12.1599	10.1673	118.791	40.14	-0.25589	1	0
TraesCS1A02G406500	0.991971	0	0	0	0	0	0.042922	0.124931	0.147467	0.019715	0.654254	0	0
TraesCS1A02G407100	46.3255	50.7753	19.1927	22.2557	29.5834	50.2122	53.6299	17.7646	42.196	10.6043	-1.58862	1	1
TraesCS1A02G407300	0.56916	0	0	0	0	0	0	0	0	0	0	0	0
TraesCS1A02G407600	1.83109	0	0	0.721894	0	0	0.357897	0.44602	0.333122	0.190137	0.253931	0	0
TraesCS1A02G407700	17.8069	6.25052	1.17524	8.79893	4.4723	4.91929	3.48975	1.08438	2.24991	0.47049	-1.59975	1	1
TraesCS1A02G408200	2.71738	0	0	1.07679	0.704524	0	0.74276	1.08988	0.368858	0.789058	0.497622	1	0
TraesCS1A02G408600	1.01209	0	0	0	0	0	0.01111	0.332353	0	0.149427	1.96022	0	0
TraesCS1A02G408700	7.19052	3.04073	3.34448	3.60929	3.27878	3.34366	3.80377	1.81159	4.61669	1.28395	-1.03009	1	1
TraesCS1A02G408800	0	2.21504	1.19289	0.505092	3.0366	5.64701	0.27007	0.428006	3.75698	1.5984	0.512756	0	0
TraesCS1A02G408900	3.23214	0	0	1.02434	0.948563	0	0.180686	0.286176	0.137326	0.258326	0.460301	0	0
TraesCS1A02G409100	1.06399	1.89615	0.698337	0.675909	1.11504	2.30114	0.886979	0.359586	1.08605	0.340888	-1.10268	1	1
TraesCS1A02G409200	2.08243	0.727828	0	0.625038	0.540145	0	0.867005	0.181023	0.618482	0.058381	-1.78284	1	1
TraesCS1A02G409600	2.45613	0.740781	0	0.642159	0	0	1.50623	0.223309	0.456793	0.039811	-2.31269	1	1
TraesCS1A02G409700	2.38699	2.95251	2.29647	1.57499	2.24204	0.775719	5.87378	5.00339	7.24827	3.29281	-0.227188	1	0
TraesCS1A02G409800	2.94203	18.2102	8.43141	3.21462	10.3307	6.56768	15.0041	5.81323	16.0632	4.68039	-1.35292	1	1
TraesCS1A02G409900	7.89375	24.4856	6.70447	7.54602	10.8629	7.11252	20.7567	8.61075	19.3028	4.41016	-1.25964	1	1
TraesCS1A02G410200	0	0	0	0	0	1.0623	0.060384	0.012368	0	0	-0.513299	0	0
TraesCS1A02G410300	4.26153	3.38121	1.01048	1.69297	2.35792	1.69993	2.91481	0.943793	3.32156	0.49059	-1.53023	1	1
TraesCS1A02G410800	0.726779	0.910542	0	0	0.662859	0	0.057705	0	0.180461	0	-0.657228	0	0
TraesCS1A02G411100	0.982335	0	0	0	0	0	0.00799	0.214356	0.045756	0.100533	1.5415	0	0
TraesCS1A02G411200	0	4.3468	1.6264	0	2.33625	2.55065	6.21131	2.72544	16.8847	4.06232	-1.15946	1	1
TraesCS1A02G411400	0	0.748566	0	0	0	0	0.600217	0.085821	0.507084	0.088911	-1.91389	1	1
TraesCS1A02G411500	2.18095	8.70654	3.56211	1.27805	4.86119	7.49816	3.70887	1.61445	4.8531	1.35626	-1.15162	1	1
TraesCS1A02G411600	7.203	1.42209	0.533658	2.15489	5.00295	2.31326	1.97581	1.58571	0.885526	2.05327	-0.300318	1	0
TraesCS1A02G411700	3.60164	7.92498	5.15402	3.15863	5.91405	6.01707	7.99714	2.85758	6.07131	1.74967	-1.453	1	1
TraesCS1A02G411900	99.668	236.979	37.2594	47.0282	122.579	192.977	122.251	35.0527	195.895	15.9734	-1.79932	1	1
TraesCS1A02G412100	0.666528	0	0	0	0	0	1.39512	0.230342	0.295113	0.048299	-2.17823	1	1
TraesCS1A02G412600	25.5136	1.32984	5.35441	20.9395	9.65935	0	0	0	1.05012	0.846322	0	0	0
TraesCS1A02G412800	0	0	0	0.869605	0	0	0.020905	0.755379	0.010602	0.762183	2.82269	1	1
TraesCS1A02G412900	13.768	23.9976	5.36835	7.25505	10.0118	17.368	22.3883	6.31228	14.4779	2.45551	-1.81027	1	1
TraesCS1A02G413000	576.639	361.521	203.085	288.147	253.299	298.323	216.354	117.042	181.567	78.0166	-0.885802	1	0
TraesCS1A02G413300	1.12374	2.49321	0.721665	0.533416	1.68929	4.65645	0.840393	0.503307	1.41343	0.320335	-0.640371	1	0
TraesCS1A02G413500	2.83123	2.70075	0	1.71051	1.7183	2.13465	2.69057	0.544489	1.88514	0.568357	-2.11433	1	1
TraesCS1A02G413600	0	0.666573	0	0	0	0	0.419045	0.06774	0.509135	0.034885	-1.62963	0	0
TraesCS1A02G413700	24.8518	0	1.59739	3.91587	1.32561	0.773768	1.66532	0.64204	0.18749	0.961991	-1.25036	1	1
TraesCS1A02G413800	3.10943	0	0	0.794609	0	0	0	0.65417	0	0.592674	2.91489	1	1
TraesCS1A02G413900	17.7207	16.1431	10.7296	10.4674	14.3669	17.771	19.8196	10.1863	15.8983	8.4463	-0.953465	1	0
TraesCS1A02G414000	0	0	0	0	6.50204	0.605734	0.25579	1.65037	2.87623	10.6988	2.29856	1	1
TraesCS1A02G414300	0	0	0	0.534584	0	0	0.029868	0.172726	0	0.126471	1.07041	0	0
TraesCS1A02G414600	0	0	0	0	1.87494	0	0.09037	0.515182	0.460611	0.484365	1.69221	1	1
TraesCS1A02G414700	0	0	0	0	0.852189	0	0.214962	0.103921	0	0.178523	-0.627167	0	0
TraesCS1A02G415100	0	70.2743	19.357	3.15578	27.5232	20.8199	213.683	56.7017	332.431	51.7211	-1.91214	1	1
TraesCS1A02G415200	0	0	0	0	0	0.500434	0.060417	0.100014	0.125769	0.066283	0.318274	0	0
TraesCS1A02G415400	0	0	1.69589	0	0	0	0	0.005268	0.012855	0.05447	0.0740669	0	0
TraesCS1A02G415800	1.40126	0.935252	0	0	0	0.944196	2.2585	0.509175	1.95401	0.143581	-1.95294	1	1
TraesCS1A02G416000	12.8493	21.1435	5.39981	7.23346	10.3248	13.4158	10.4758	3.09784	10.0542	1.52859	-1.7256	1	1
TraesCS1A02G416100	0	0	0	0	0	1.16732	0.417291	0.157399	0.604645	0.349598	-1.00697	0	0
TraesCS1A02G416200	2.94817	14.7597	2.00574	1.35055	7.38979	8.00603	15.9649	2.33493	16.7311	1.13189	-2.72196	1	1
TraesCS1A02G416500	1.05386	4.82149	1.29546	0.887233	2.23732	3.50899	8.0582	1.77437	7.78099	0.886816	-2.12185	1	1
TraesCS1A02G416600	59.7356	25.3991	28.439	37.2226	46.3264	52.2158	7.91419	8.70865	6.67114	7.65288	0.136364	1	0
TraesCS1A02G416700	3.93968	184.936	103.657	14.1165	73.4768	50.2734	181.75	120.295	186.184	129.474	-0.594973	1	0
TraesCS1A02G417100	0.903935	0.569863	0.576257	0	0.573667	0.599788	0	0	0	0.110774	0	0	0
TraesCS1A02G417400	6.94843	2.3574	2.74171	3.90468	3.26831	3.90644	1.82404	0.747339	1.4912	0.798876	-1.18313	1	1
TraesCS1A02G417500	2.84248	5.58963	0.858581	1.77566	3.25459	2.13003	3.94012	1.02377	5.24831	0.603275	-1.84605	1	1
TraesCS1A02G417800	0.639063	0.587574	0.633021	0	0.719421	2.27646	2.14543	2.26323	1.4588	3.07829	0.0737683	1	0
TraesCS1A02G418300	26.749	29.6764	6.47171	8.08057	15.0276	47.3278	10.7647	3.23393	22.0787	4.96835	-1.70435	1	1
TraesCS1A02G418400	3.49377	1.57992	2.01519	2.00794	2.03083	2.05204	3.37723	1.5346	2.08487	1.57991	-1.089	1	1
TraesCS1A02G418800	0	0	0	0	0	0.798704	0.097158	0.044161	0.297853	0	-0.451671	0	0
TraesCS1A02G418900	0.563957	0	0	0.924689	3.78528	0	0.021505	0.766598	0.195159	1.18886	2.83435	1	1
TraesCS1A02G419400	2.48311	6.11611	0.713377	1.34181	2.33073	2.7496	7.39961	2.10663	6.82194	1.02983	-1.76497	1	1
TraesCS1A02G419500	3.86745	3.17294	1.09821	1.62417	1.90136	2.19764	1.94144	0.433925	1.51947	0.134121	-1.93488	1	1
TraesCS1A02G419600	183.636	54.8557	127.584	174.179	99.7518	29.6521	74.0226	63.5599	40.8776	97.4719	-0.219529	1	0
TraesCS1A02G419900	0	0	1.26947	0	0	0	0.045425	0.184567	0.83064	0.30436	0.968493	0	0
TraesCS1A02G420000	1.88928	1.73669	0	0.801976	0.958835	0.598153	4.64968	0.607564	1.83359	0.074962	-2.7469	1	1
TraesCS1A02G420100	0	0.708937	0	0	1.80051	0	2.35105	0.254043	2.1662	0.138454	-2.7914	1	1
TraesCS1A02G420200	0.723857	2.31584	0.616916	0	0.95896	1.11533	1.6222	0.50073	1.85475	0.250055	-1.51946	1	1
TraesCS1A02G420300	22.4609	45.1977	14.9345	13.6617	26.8068	31.4766	15.0526	6.06431	22.2709	4.90532	-1.29755	1	1
TraesCS1A02G420500	10.7617	19.237	4.69974	4.92206	11.4278	13.4907	9.97297	2.46593	10.5458	2.06169	-1.97294	1	1
TraesCS1A02G420800	16.362	5.53503	1.74157	6.80625	8.60042	6.89684	4.54913	1.84171	2.89813	1.66976	-1.25963	1	1
TraesCS1A02G420900	4.24521	0.825508	0	0.852265	1.13813	1.84228	1.02823	0.678782	1.17165	0.495772	-0.53477	1	0
TraesCS1A02G421000	6.09781	2.51245	2.90013	3.38005	3.85028	2.37401	2.80406	1.5698	1.79332	1.35932	-0.798396	1	0
TraesCS1A02G421200	0	1.70822	2.52294	0	1.68772	6.23743	0.764532	1.63945	3.9556	7.28162	1.00864	1	1
TraesCS1A02G421600	5.2632	0	3.39827	2.89889	0.767192	0	1.00349	2.72064	0.86029	1.57327	1.35395	1	1
TraesCS1A02G421900	0	0	0	0	0.53788	0.655008	0.077194	0.562086	0.300413	0.573728	1.90169	1	1
TraesCS1A02G422100	4.85131	12.0045	3.41534	1.9336	4.54518	8.83887	6.33522	1.6713	6.15914	1.05727	-1.86118	1	1
TraesCS1A02G422400	7.33855	15.0829	5.2585	4.64844	9.33354	12.6509	4.10546	1.24516	5.40817	1.21947	-1.64449	1	1
TraesCS1A02G423100	12.9406	0.945366	1.00102	9.58696	2.45415	0.570804	0.536466	0.703674	0.664993	0.260921	0.336527	1	0
TraesCS1A02G423700	11.7959	0	0	4.01731	1.1947	0	0.016412	0.892949	0.015619	0.391801	3.09248	1	1
TraesCS1A02G423800	20.4859	4.602	20.6422	11.7584	22.8249	35.9677	6.17499	15.4802	16.1417	10.79	1.31203	1	1
TraesCS1A02G424100	0	2.14303	2.64457	3.31127	90.6055	6.24387	0.367814	3.88271	8.05526	20.4327	3.08974	1	1
TraesCS1A02G424200	24.9606	13.0863	9.33928	12.1803	12.905	16.3372	6.46764	2.403	6.52634	2.05904	-1.39172	1	1
TraesCS1A02G424300	5.82624	0	0	0.750281	0	0	0.800584	0.121362	0.099379	0	-2.02445	1	1
TraesCS1A02G424500	1.78555	0	3.51312	2.55189	2.44061	0.725133	0	1.72086	0.02318	1.58793	4.18655	1	1
TraesCS1A02G424700	0	0	0	0	2.27797	0	1.32712	0.353261	1.53222	0.395608	-1.65469	1	1
TraesCS1A02G424800	3.89381	5.83844	2.88188	2.64303	4.09977	4.17148	0.578731	1.20437	1.22601	1.55529	0.942441	1	0
TraesCS1A02G425000	19.8035	34.3355	14.0071	10.758	21.502	32.1451	21.6032	7.50295	18.1925	5.62539	-1.51328	1	1
TraesCS1A02G425100	8.67741	1.516	2.0747	4.90726	1.12291	1.08895	0.86829	1.79012	0.852177	0.575999	0.964967	1	0
TraesCS1A02G425200	2.99974	0.864051	0.990649	1.40747	0.915717	0	1.60171	0.436973	0.512849	0.243958	-1.66406	1	1
TraesCS1A02G425400	1.47514	0	0	0	0.75512	0	0.185032	0.29124	0.325562	1.03572	0.45693	0	0
TraesCS1A02G425700	8.17811	27.5853	5.68117	3.88101	11.936	16.4312	17.2421	4.338	27.8091	3.12087	-1.9663	1	1
TraesCS1A02G426200	1.36191	0.669369	0	0.542636	0	0.908897	0.30885	0.009545	0.140797	0.031458	-1.90005	0	0
TraesCS1A02G426400	252.875	0	0.920589	28.0844	0	0	0	1.13937	0	0.338445	3.63154	1	1
TraesCS1A02G426600	73.7667	0	3.45811	25.4553	0	0	0.102064	16.0117	0	0.451223	6.31715	1	1
TraesCS1A02G426800	1.63354	43.8593	24.2833	3.57036	11.5691	35.7927	93.9395	62.7323	151.704	92.8004	-0.58176	1	0
TraesCS1A02G427000	13.6192	14.9746	5.44969	7.68893	9.8748	26.7795	7.12161	2.25594	6.97287	1.69261	-1.61602	1	1
TraesCS1A02G427100	9.44038	70.5715	5.23876	5.10575	26.8692	31.6773	25.2989	3.93826	40.8817	1.39845	-2.65296	1	1
TraesCS1A02G427200	1.80502	1.44422	0	0.788881	0.610923	0	0.722405	0.077217	0.182411	0	-2.21433	1	1
TraesCS1A02G427400	2.37766	0	0.579457	0.817688	0	0	1.56929	0.368375	0.269196	0.14199	-1.8335	1	1
TraesCS1A02G427500	5.18293	11.8324	1.8706	2.36489	5.59496	5.65819	9.22439	1.87369	9.1867	0.627282	-2.24011	1	1
TraesCS1A02G427600	0.649847	0.908991	0	0	0.600044	0	0.459821	0.137572	0.179346	0	-1.2366	0	0
TraesCS1A02G428000	0	0.915126	0	0	0	0	0.47383	0.063974	0.632846	0.019846	-1.80716	0	0
TraesCS1A02G428100	0	2.49172	0	0	0.839209	1.75704	1.40435	0.557665	6.35304	0.186097	-1.19372	1	1
TraesCS1A02G428200	3.56835	10.455	2.20131	3.31362	6.04549	6.73491	6.20293	1.31171	9.27066	0.66048	-2.15858	1	1
TraesCS1A02G428400	17.0231	2.10704	7.91445	8.11486	5.81109	2.66729	5.40176	4.20344	1.93321	3.19467	-0.354403	1	0
TraesCS1A02G428600	0	0.618176	0.679951	0	0.624107	0.783129	0.956023	0.273918	1.43785	0.095317	-1.49785	1	1
TraesCS1A02G428700	19.3368	21.862	5.53609	11.2564	13.3182	18.589	13.9887	3.2388	11.035	1.85405	-2.07714	1	1
TraesCS1A02G428800	199.014	0	0	5.29938	0	0	0	0	0	0	0	0	0
TraesCS1A02G429200	0.645963	0	0.794006	0.57744	0.680761	0.514773	0.015322	0.248675	0.025668	0.241977	1.59622	0	0
TraesCS1A02G429400	21.8234	96.6299	17.5403	14.4315	42.1348	61.5503	71.5696	18.6453	80.3738	10.0671	-1.93483	1	1
TraesCS1A02G430400	7.94409	2.78684	2.87676	5.07615	3.49514	3.94169	1.72615	0.585275	0.9014	0.53457	-1.41405	1	1
TraesCS1A02G430500	1.00751	1.55914	0.674611	0.793829	0.796507	2.14602	0.329354	0.058321	0.465667	0.013728	-1.43932	0	0
TraesCS1A02G430600	3.04308	0	0	0	0	0	0	0	0	0	0	0	0
TraesCS1A02G430700	4.1356	11.2788	2.33767	2.74353	4.54787	5.47097	3.56041	0.991939	3.75066	0.671861	-1.74511	1	1
TraesCS1A02G431000	4.82942	7.50623	2.67041	2.4658	4.8795	7.75682	4.478	1.59558	3.81612	1.20107	-1.43294	1	1
TraesCS1A02G431300	0	8.85734	3.72899	2.11315	7.31936	7.20969	0	7.85956	0	1.60161	6.31462	1	1
TraesCS1A02G431400	0	1.43399	0	0	0	3.3105	0	0.019907	0	0	0.261916	0	0
TraesCS1A02G431500	2.35248	2.37664	0.564846	1.69053	1.54123	1.26418	1.60253	0.486643	0.903942	0.223783	-1.53713	1	1
TraesCS1A02G431600	1.23443	0	0	0	0	0	0.300278	0.159429	0.163776	0.038895	-0.625663	0	0
TraesCS1A02G431800	3.21568	9.54828	1.02026	1.57358	5.15818	2.69546	0.008491	0	0	0	-0.117575	0	0
TraesCS1A02G432100	1.77222	0	0	0.747776	0.689651	0	0.086249	0.047372	0.026977	0	-0.33777	0	0
TraesCS1A02G432700	0.976272	0	0	0	0	0	0.261901	0.125971	0.055649	0.016214	-0.679457	0	0
TraesCS1A02G432900	4.75162	4.66347	1.54813	3.11243	4.49287	2.81686	4.26136	1.06293	4.59341	0.587154	-1.90701	1	1
TraesCS1A02G433000	47.9209	63.2627	21.8069	23.0308	29.8722	28.9971	76.8197	29.9179	81.974	14.7172	-1.35753	1	1
TraesCS1A02G433100	0.663999	0	0	0	0	0	0.618805	0.085001	0.434608	0.012903	-1.95807	1	1
TraesCS1A02G433300	5.00546	4.67485	0.917963	2.54344	3.80949	2.20261	4.9932	2.01788	4.32542	2.83367	-1.26595	1	1
TraesCS1A02G433400	11.4611	10.8307	5.95517	6.05082	7.80775	7.44055	13.0043	3.67881	14.4644	3.64946	-1.79404	1	1
TraesCS1A02G433500	5.97136	1.3805	0.598103	2.38288	1.47775	0.634338	0.620957	0.222766	0.217093	0.070448	-1.15942	1	1
TraesCS1A02G434000	0	0	0	0	0.527166	0	0.020392	0	0.020961	0	-0.26774	0	0
TraesCS1A02G434100	1.08394	2.13476	0.695833	1.04122	1.36248	1.3879	0.191036	0.111697	0.087499	0.061976	-0.459197	0	0
TraesCS1A02G434200	6.46176	0.875805	1.4085	3.19921	2.00439	1.09269	0	0	0	0	0	0	0
TraesCS1A02G434400	1.71832	5.81536	2.2531	1.78256	3.11427	2.60783	2.71771	0.958309	2.61622	0.611966	-1.41276	1	1
TraesCS1A02G434600	0	35.6823	0.943844	1.21219	11.7499	3.4252	0	0	0	0	0	0	0
TraesCS1A02G434800	0.688429	0	0	0	0	0	0	0	0	0	0	0	0
TraesCS1A02G435000	1.09723	0	0	0.778422	0.7548	0	0	0.169589	0	0.122583	1.43076	0	0
TraesCS1A02G435200	8.69531	0	0.637202	4.23765	0	0	0	0.174911	0	0.026587	1.45896	0	0
TraesCS1A02G435600	3.58026	6.25493	0.934314	2.59188	2.40669	5.7879	4.60796	1.46955	3.51472	0.630138	-1.58475	1	1
TraesCS1A02G435700	1.13555	1.07262	0	0	0.797478	0	1.0071	0.151054	0.361004	0.066406	-2.14072	1	1
TraesCS1A02G436100	4.3271	13.0291	2.09644	2.60459	5.20008	6.69179	6.30529	2.29485	10.4078	2.78627	-1.41933	1	1
TraesCS1A02G436200	1.74543	1.36418	0	0.830675	1.04084	0.578955	1.22368	0.278816	0.541161	0.151051	-1.80499	1	1
TraesCS1A02G436500	1.95896	0.622237	0	1.26572	0.510124	0	0.796647	0.146837	0.546052	0.017037	-1.86098	1	1
TraesCS1A02G436900	1.87287	0.536535	0	0.949157	1.3697	0.779901	0.028882	0.017302	0.016928	0.068188	-0.135823	0	0
TraesCS1A02G437000	1.08149	0	0	0	0.691975	0.525496	0	0.028679	0.016903	0.039616	0.363777	0	0
TraesCS1A02G437100	1.47261	0	0	0	0	0	0.036121	0.059205	0.017693	0.061415	0.225996	0	0
TraesCS1A02G437200	1.09621	0	0	0	0	0	0.019612	0.036121	0.021155	0.025875	0.186528	0	0
TraesCS1A02G437400	8.37227	10.9314	6.10048	6.06755	8.57113	10.2754	5.31196	2.68043	5.47946	2.62784	-0.960843	1	0
TraesCS1A02G437500	4.30725	7.81374	1.57152	2.00785	4.01831	4.75119	9.01258	2.19006	9.4109	1.33442	-1.99247	1	1
TraesCS1A02G437600	17.6371	3.8866	12.7269	13.0265	6.09702	3.9253	8.89296	5.51889	2.22976	4.6124	-0.678511	1	0
TraesCS1A02G438500	0	0	1.75901	0	0.520302	0	0	0.300409	0	0.199053	2.00147	0	0
TraesCS1A02G438600	25.4979	22.4856	11.6409	12.722	15.9301	17.0499	13.1741	3.0688	11.2138	2.82545	-2.06661	1	1
TraesCS1A02G438900	1.05877	0	0.695061	0.506979	0.59439	0	0.12492	0	0	0	-1.16941	0	0
TraesCS1A02G439000	0	0	0	0	0.741059	0	0	0.143232	0	0.108371	1.28233	0	0
TraesCS1A02G439100	6.798	8.95697	7.30095	5.11296	6.25481	9.99076	8.9264	6.59633	10.4175	5.30789	-0.43078	1	0

## Sheet: TableS5
Table S5. The differentially expressed genes (DEGs) identified in wheat seed and embryo samples that are located within the linked region of PHS QTL QPhs.wsu-1B.2.
geneID	grain at milk grain stage	embryo proper at Dough	endosperm at Dough	grain at Soft dough	grain at Hard dough	grain at Ripening	embryo14dpa	endosperm14dpa	embryo25dpa	endosperm25dpa	embryo_FC	embryo_EXPR	embryo_DEG
TraesCS1B02G434700	8.39352	0	0	0.686825	0	0	0.285586	0	0	0	-1.94705	0	0
TraesCS1B02G434800	1.84854	0	0	0	0	0	0	0	0	0	0	0	0
TraesCS1B02G435000	1.74902	0	0	0.500498	0	0	0	0	0	0	0	0	0
TraesCS1B02G435100	14.2017	0	0	0.782423	0	0	0	0	0	0	0	0	0
TraesCS1B02G435200	7.2445	0	0	0	0	0	0	0	0	0	0	0	0
TraesCS1B02G435600	1.5593	3.47976	1.46413	0.89028	1.55796	1.89149	4.59752	1.17078	4.47308	0.721368	-1.88619	1	1
TraesCS1B02G435700	17.4995	0	2.99811	11.0312	5.94905	0.640438	0	0	0	0	0	0	0
TraesCS1B02G435900	1.48976	0	0	1.20039	1.47135	0	0.090459	0.512393	0.115305	0.414951	1.68498	1	1
TraesCS1B02G436300	6.5827	2.71054	2.34542	3.44118	2.75801	2.54915	3.4202	1.33706	4.62837	1.41645	-1.29254	1	1
TraesCS1B02G436500	0.848776	169.947	50.6037	4.38861	66.7167	209.724	32.4554	21.1059	207.414	75.8151	-0.618431	1	0
TraesCS1B02G436700	1.49273	0	0	0	0	0	0.186994	0.240667	0.645123	0.140815	0.247342	0	0
TraesCS1B02G437200	2.46834	2.00776	1.12581	1.61596	1.8404	1.45218	2.51327	0.474345	1.53828	0.266015	-2.18587	1	1
TraesCS1B02G437300	0	0.870189	0	0.537421	0	0	0.63899	0.18339	0.879785	0	-1.38277	1	1
TraesCS1B02G437400	2.7073	1.07427	2.01607	1.49536	1.1763	1.20663	2.96403	1.43343	4.377	0.875015	-0.998668	1	0
TraesCS1B02G437500	0	8.26332	3.42629	0	7.74189	31.1541	2.34906	2.38038	23.1648	7.16196	0.018333	1	0
TraesCS1B02G437600	5.51703	0	0	2.26593	2.2291	0	0.210492	0.770857	0.295489	0.64653	1.48788	1	1
TraesCS1B02G437700	2.22774	3.34475	2.89882	1.93042	2.49158	6.11649	1.95876	1.27028	2.94038	1.03778	-0.587305	1	0
TraesCS1B02G438100	6.69382	0.93045	0	1.99897	2.21374	0	2.15926	0.580455	1.30512	0.127378	-1.73128	1	1
TraesCS1B02G438300	0	0	0	0	0	0.756048	0.124544	0.097455	0.113187	0.082162	-0.185474	0	0
TraesCS1B02G439400	0.853996	0	0	0.53279	0	0	0.684116	0.274935	0.530319	0.149441	-1.06443	1	1
TraesCS1B02G439600	4.18485	2.5084	0.777735	1.79339	1.6115	1.12607	3.0728	0.522738	1.07129	0.133011	-2.34906	1	1
TraesCS1B02G439700	1.6023	1.02664	0	1.14882	1.04238	0	4.62441	3.56063	5.04976	2.71847	-0.368042	1	0
TraesCS1B02G439800	2.85172	15.3623	6.92321	3.23661	10.118	8.22476	10.5803	3.72455	10.3914	2.56607	-1.48159	1	1
TraesCS1B02G439900	3.23106	17.3876	4.73213	3.58631	8.29936	4.49126	35.9135	9.56588	21.717	3.40455	-1.89756	1	1
TraesCS1B02G440200	2.04647	2.83685	0	1.2113	1.74897	1.0117	2.44555	0.571515	2.6385	0.22904	-1.92249	1	1
TraesCS1B02G440300	0	0	0	0	0	0.871517	0.041005	0.011763	0.225682	0.011721	-0.335304	0	0
TraesCS1B02G440700	0.509885	0	0	0	0	0	0	0	0	0	0	0	0
TraesCS1B02G440800	1.06987	0.948771	0	0	0	0	0.170941	0.092324	0.187915	0.022949	-0.49444	0	0
TraesCS1B02G440900	0	0	0	0.600774	0	0	0.1072	0.182484	0.103991	0.044029	0.447145	0	0
TraesCS1B02G441100	1.56089	0.531715	0.583416	1.23675	0.965105	0	0.475678	0.242305	0.39889	0.148279	-0.74998	0	0
TraesCS1B02G441200	0.95201	0	0	0	0	0	0	0	0	0	0	0	0
TraesCS1B02G441300	0	0	0	0	0.52272	0	0.154266	0.718839	0.027274	0.209445	1.68724	1	1
TraesCS1B02G441400	0	3.94846	0	0	1.69086	1.79454	3.2707	0.91047	13.6965	1.47218	-1.73802	1	1
TraesCS1B02G441700	0.925695	2.4022	1.04164	0.780727	1.67349	3.11656	0.454874	0.153457	0.708596	0.202371	-1.13042	0	0
TraesCS1B02G441900	9.39258	1.709	0	2.09373	4.55484	3.24968	3.0562	1.1876	1.59168	1.37051	-1.2935	1	1
TraesCS1B02G442000	4.90421	5.70245	4.54564	4.24764	4.36952	3.82292	5.78901	2.15746	4.88025	1.61816	-1.38332	1	1
TraesCS1B02G442300	146.73	158.241	36.3651	66.4919	84.4743	107.661	72.4433	22.8779	111.114	11.5021	-1.6586	1	1
TraesCS1B02G443100	291.893	171.528	115.078	160.392	125.073	132.796	112.544	63.5494	105.219	44.1759	-0.823552	1	0
TraesCS1B02G443200	34.9001	66.2435	18.3722	19.9714	31.3158	42.5237	94.4805	27.7995	82.4479	12.7679	-1.7613	1	1
TraesCS1B02G443300	0.599944	0	0	1.50614	0	0	0	0.054762	0	0.018809	0.630051	0	0
TraesCS1B02G443600	0	0.871037	0	0	0	0.547568	0.638507	0.087997	0.675195	0.011272	-1.9739	1	1
TraesCS1B02G443700	23.7493	0.852621	0.874143	5.97237	1.77219	0.668658	3.09048	0.424544	0.373416	0.140359	-2.60464	1	1
TraesCS1B02G443800	2.94771	0	0	0.532242	0	0	0	0.267939	0	0.250383	1.87947	0	0
TraesCS1B02G443900	19.417	14.8846	4.42123	12.0654	9.83127	9.70534	20.6622	8.05493	15.4695	5.66112	-1.34821	1	1
TraesCS1B02G444000	0	0	0	0	1.9304	0	0.043188	1.42676	1.15933	5.31366	3.41449	1	1
TraesCS1B02G444100	0	0	0	0	0	0.564372	0	0	0	0	0	0	0
TraesCS1B02G444400	0.954985	0	0	0.570604	0.639148	0	0.048428	0	0	0	-0.569763	0	0
TraesCS1B02G444500	0.60038	0	0	0	0	0	0.010011	0	0	0	-0.137648	0	0
TraesCS1B02G444600	0	2.28739	0	0	1.65419	3.39686	0.053472	0.021241	0.04616	0.158429	-0.340098	0	0
TraesCS1B02G444700	0	0	0	0	1.3637	0	2.32377	0.748107	0.879959	0.845184	-1.51493	1	1
TraesCS1B02G445000	0	12.0772	0	4.04175	6.13713	2.87786	29.2534	4.19722	13.0074	0	-2.77205	1	1
TraesCS1B02G445100	0.545488	84.8721	49.3282	6.26774	26.5411	43.4648	319.763	117.908	288.55	135.135	-1.43857	1	1
TraesCS1B02G445200	2.31083	0.608527	0	0.620949	0.512985	3.56532	0.143432	0.28648	0.468478	0.827142	0.666875	0	0
TraesCS1B02G445400	0	0	1.90821	0	0	0	0	0.095579	0.006532	0.202601	0.967751	0	0
TraesCS1B02G446000	2.17731	0	0	0.614539	0	0	1.97945	0.367544	0.969083	0.019053	-2.15303	1	1
TraesCS1B02G446300	2.47756	9.49358	1.24239	1.57438	4.72103	5.36312	5.48158	0.872026	5.51123	0.400495	-2.52161	1	1
TraesCS1B02G446400	1.69768	1.69878	0	0	1.61829	3.01844	0.73663	0.08142	0.369036	0.032513	-2.20526	1	1
TraesCS1B02G446500	1.58135	11.0688	2.27365	1.30921	5.26653	8.00366	15.2479	2.52999	15.9668	1.15023	-2.54491	1	1
TraesCS1B02G446700	5.58851	25.6415	7.24723	4.69961	12.1222	22.8971	2.42384	0.509213	3.11733	0.361235	-2.0506	1	1
TraesCS1B02G446800	61.3303	34.5858	14.995	38.5532	43.8491	29.789	7.21562	5.78271	6.66546	4.37785	-0.314499	1	0
TraesCS1B02G446900	3.55591	353.849	219.686	25.4963	134.56	105.583	7.73467	7.17804	7.96034	8.53768	-0.106323	1	0
TraesCS1B02G447000	4.09962	2.47616	1.50282	2.62361	3.16234	1.7693	0.850519	0.404122	1.1252	0.387735	-0.914943	1	0
TraesCS1B02G447300	0	0	0	0	0.557259	0	0	0.14353	0.064225	0.073608	1.2841	0	0
TraesCS1B02G447500	12.4268	7.65976	3.53994	7.77427	6.62603	5.75747	6.31349	3.75557	5.63202	2.5981	-0.734165	1	0
TraesCS1B02G447600	5.66909	2.8674	2.47397	3.81448	3.14052	3.14247	2.02264	0.866666	1.81683	0.84568	-1.13477	1	1
TraesCS1B02G447700	0.775733	1.4124	0.571801	0	1.02545	1.00792	0.769739	0.336283	1.16234	0.433369	-0.995318	1	0
TraesCS1B02G448000	1.35886	0	0	0.990687	0	0	1.09816	0.389412	0.096518	0.190681	-1.2917	1	1
TraesCS1B02G448300	14.5671	17.8064	4.74235	5.6827	10.4548	27.3642	8.05983	2.33	12.8798	3.21722	-1.74758	1	1
TraesCS1B02G448900	1.13916	0	0	1.60377	3.27865	0	0.057444	0.939134	0.129741	0.772114	2.72247	1	1
TraesCS1B02G449500	0.96131	2.23634	0.853477	1.0743	1.15706	1.10535	2.95353	0.968905	4.02109	0.598207	-1.51434	1	1
TraesCS1B02G449600	8.43735	4.98497	2.85259	4.91002	3.73795	3.28931	2.71404	0.584841	1.90799	0.314582	-2.0388	1	1
TraesCS1B02G449700	220.343	30.6669	95.3437	184.891	64.0369	14.4807	94.629	71.1322	44.7751	79.8171	-0.411277	1	0
TraesCS1B02G449800	0	0.525839	0	0	0	0	0.660032	0.058112	0.214821	0.014546	-2.26511	1	1
TraesCS1B02G449900	2.43058	0	1.71486	2.61119	2.16061	0	0	2.91596	0.048169	2.29683	4.91455	1	1
TraesCS1B02G450000	0.654083	0	0.517235	0	0.837349	0	0	0.680954	0.03382	0.195553	2.96524	1	1
TraesCS1B02G450100	13.5256	28.1732	7.56324	10.0792	16.1272	16.9865	19.7746	13.9603	26.7255	11.0446	-0.499298	1	0
TraesCS1B02G450300	7.5309	15.4034	3.86278	6.1588	11.6151	25.1119	11.0821	2.53411	17.2435	1.60879	-2.0858	1	1
TraesCS1B02G450400	1.58058	4.83196	0.77743	1.57902	2.18043	0.720323	6.29697	1.06179	3.18582	0.194038	-2.46104	1	1
TraesCS1B02G450500	0	3.13289	0	1.3412	6.90513	1.86974	2.56622	1.02334	3.63528	0.411598	-1.247	1	1
TraesCS1B02G450600	0.863073	2.11689	1.10037	0.672471	1.67827	2.15825	0.857144	0.476819	1.26816	0.397602	-0.730617	1	0
TraesCS1B02G450700	5.04945	8.2595	2.6158	3.47643	5.18544	8.45019	2.02246	0.912054	2.38896	0.598993	-1.06845	1	1
TraesCS1B02G451100	86.9995	0	0	21.5577	3.39083	3.98509	0.030386	4.2948	0.849176	0.786418	5.07494	1	1
TraesCS1B02G451500	12.2261	25.2577	5.51363	5.80295	14.3064	20.2123	11.3125	2.92323	15.3857	2.34522	-1.91645	1	1
TraesCS1B02G451600	2.14693	0	0	0.747298	0.816654	0	0.912891	0.253211	0.502141	0.187099	-1.51988	1	1
TraesCS1B02G451700	4.85942	2.5114	0	2.29079	3.33796	2.00153	1.80119	0.922816	1.60495	0.451976	-0.894356	1	0
TraesCS1B02G452000	14.4568	3.44713	1.69014	6.90166	7.84831	5.58362	4.11966	1.62159	2.46662	1.76084	-1.29339	1	1
TraesCS1B02G452100	3.00646	0.608235	0	0.906269	1.16501	2.28345	0.887754	0.943272	1.4692	0.695908	0.0788917	1	0
TraesCS1B02G452200	8.36333	2.44133	3.92982	5.22903	2.71112	2.37136	2.7361	1.53892	1.4853	1.55555	-0.791163	1	0
TraesCS1B02G452300	0	0	1.24468	0	0	2.20792	0	32.7671	0.38108	25.206	8.3605	1	1
TraesCS1B02G452400	0.551036	0	0.789346	0	1.02869	1.56206	0.199881	0.384343	0.521682	0.824755	0.691639	0	0
TraesCS1B02G452800	2.73712	0	0.919494	1.47558	0.760188	0	1.01831	0.499472	0	0	-0.899556	1	0
TraesCS1B02G453100	0	1.3411	0	0	0.91175	0	2.1452	0.655376	1.63134	0.130694	-1.57158	1	1
TraesCS1B02G453300	1.35867	0.601612	1.05243	0.872925	2.5971	1.02212	0.298759	1.55257	0.504322	1.67517	2.05112	1	1
TraesCS1B02G453400	4.46115	0	0	0	0	0	0	0	0	0	0	0	0
TraesCS1B02G453500	22.7044	22.3497	10.8869	12.5582	15.718	18.1866	70.6162	50.9626	110.32	52.809	-0.469774	1	0
TraesCS1B02G453600	2.16773	4.59178	1.53532	1.23412	2.46943	3.31388	3.77059	0.686009	2.69385	0.537155	-2.29994	1	1
TraesCS1B02G453700	7.79649	14.2925	5.56819	6.27498	8.85422	12.0002	4.794	1.52222	5.88581	1.42035	-1.59304	1	1
TraesCS1B02G455200	16.2814	0	0.981869	14.3631	4.65829	0.630607	0.011216	1.40969	0.140666	0.575032	3.76282	1	1
TraesCS1B02G455300	0	0	0	0	0.501981	0	0.009708	0.182983	0.009714	0.149415	1.36705	0	0
TraesCS1B02G455700	4.76143	0	0	1.97162	0.936386	0	0.528635	1.80357	0.641306	1.59927	1.59841	1	1
TraesCS1B02G455900	17.4035	71.136	22.7098	13.2013	57.8148	45.4182	46.5039	25.1059	112.009	20.6924	-0.886689	1	0
TraesCS1B02G456500	0.750796	0	1.78015	0.995158	0	0	0.007659	1.04715	0.00749	0.754274	3.41351	1	1
TraesCS1B02G456600	8.02811	1.35133	0	2.87679	0.67379	2.47821	2.42202	0.694064	0.914703	0.108215	-1.66725	1	1
TraesCS1B02G456700	26.3408	4.27118	4.98546	12.7868	11.3416	6.90161	3.19576	2.59435	3.25901	2.6126	-0.290674	1	0
TraesCS1B02G456900	0	0	0	0.55522	16.3749	2.53561	0.106449	0.526899	2.11787	5.03154	1.60245	1	1
TraesCS1B02G457000	0	0	0.684037	0	0	0	0	0.010106	0.012994	0.032185	0.138893	0	0
TraesCS1B02G457200	137.267	32.3425	46.0867	70.1709	60.1	27.8526	14.534	53.5987	14.1539	43.7824	1.87556	1	1
TraesCS1B02G457400	4.11836	5.49759	1.8467	3.44708	4.08251	3.72985	5.79571	1.82395	5.06273	1.15936	-1.61559	1	1
TraesCS1B02G457600	3.17252	1.02856	3.72241	1.66816	1.96247	4.58163	0.840882	2.48959	1.8408	3.13801	1.46064	1	1
TraesCS1B02G458300	0	0	1.25114	2.4664	3.85376	1.98065	0.110088	0.408501	1.04437	1.87901	1.27526	0	0
TraesCS1B02G458700	0	0	0	0	0	1.49565	0	0	0	0	0	0	0
TraesCS1B02G458900	49.1169	28.3202	21.1158	22.701	26.6396	33.5406	9.41546	14.6201	21.253	11.6113	0.629442	1	0
TraesCS1B02G459100	34.4313	18.7671	9.38504	22.7301	22.014	15.1766	21.6778	12.4726	15.935	7.43565	-0.792575	1	0
TraesCS1B02G459200	18.2277	29.431	13.5328	10.9843	19.3739	18.2414	11.3778	6.24788	16.1736	7.11021	-0.854499	1	0
TraesCS1B02G459400	35.9358	51.5031	20.8133	26.2017	32.6167	40.2419	34.9192	15.305	33.9553	12.181	-1.18475	1	1
TraesCS1B02G459500	6.99974	4.93708	2.85226	7.43683	2.82158	2.15602	8.42692	3.09241	3.33527	1.46303	-1.41738	1	1
TraesCS1B02G459700	0	0	0	0	0	0.660687	0.012205	0.03215	0.011945	0.124096	0.236039	0	0
TraesCS1B02G459800	1.04783	0.871325	1.39449	0.733884	2.49264	1.69748	0.320118	0.292349	0.475158	1.76671	-0.0986571	0	0
TraesCS1B02G459900	1.62886	5.27896	1.29791	0.754479	2.55033	3.68278	2.78809	0.963582	3.90542	0.664182	-1.44118	1	1
TraesCS1B02G460500	1.94454	2.80707	0.847668	1.68455	1.70867	2.04406	1.22105	0.282487	1.13268	0.133989	-1.7882	1	1
TraesCS1B02G460700	0	0	0.527389	0	0	0	0.078331	0.023397	0.026941	0.016232	-0.53125	0	0
TraesCS1B02G460800	350.817	0	0	16.4024	0	0	0	0	0	0	0	0	0
TraesCS1B02G460900	503.194	0	45.7342	254.831	3.20693	0	0	4.49491	0	0	5.52196	1	1
TraesCS1B02G461000	9.36977	9.40553	6.74672	6.73511	8.88648	10.6619	4.53394	5.11372	4.82197	4.70301	0.170074	1	0
TraesCS1B02G461200	0	0	0	0.565886	0.600544	0	0.063996	0.877461	0.152189	0.510041	2.57538	1	1
TraesCS1B02G461300	2.18784	0.631233	0.681724	0.999126	0.809943	0.652576	1.09704	0.828436	0.997102	0.761926	-0.366597	1	0
TraesCS1B02G461400	0	0	0	0	0.995575	0.752329	0.177933	0.463799	0.240141	0.515388	1.02044	0	0
TraesCS1B02G461500	4.54203	0	0	0	0	0	0	0	0	0	0	0	0
TraesCS1B02G461600	1.03871	1.82478	0	0.560341	1.05337	4.0345	0.902152	0.617813	3.73676	1.26444	-0.481421	1	0
TraesCS1B02G461700	1.87507	25.0899	13.1378	3.28194	10.0618	30.4639	30.9323	17.4586	52.1036	24.3504	-0.821593	1	0
TraesCS1B02G461900	12.054	13.2729	4.81617	6.72694	9.07907	26.2395	8.99112	2.85708	9.33502	2.41587	-1.62028	1	1
TraesCS1B02G462000	16.3989	71.4842	7.57627	8.78142	28.1691	40.2515	23.2577	4.64053	40.2427	2.41746	-2.30078	1	1
TraesCS1B02G462100	0	1.6273	0.518147	0.510609	0	0.529211	0	0	0	0	0	0	0
TraesCS1B02G462200	4.96653	3.21976	0	2.21676	1.80145	1.38901	2.78414	0.587141	1.78818	0.170001	-2.06946	1	1
TraesCS1B02G462300	4.30639	0	0.739501	1.77474	0	0	1.72354	0.327236	0.313036	0.09604	-2.09364	1	1
TraesCS1B02G462400	4.96208	12.4688	2.41261	2.9628	6.75148	4.41775	7.92319	2.58586	6.54499	1.04775	-1.57879	1	1
TraesCS1B02G462500	1.13546	1.25568	0	0.544827	0.76452	0.604604	1.34023	0.2228	0.784329	0.047443	-2.15759	1	1
TraesCS1B02G462600	0.586123	2.32437	1.12015	0	1.25029	0.635586	1.56394	0.462244	1.82217	0.304046	-1.56534	1	1
TraesCS1B02G462800	0	1.35075	0	0	0.60558	0.977466	0.432955	0.106087	0.79382	0.11227	-1.37076	0	0
TraesCS1B02G463000	0	1.156	0	0	0	1.39559	0.025819	0.081717	0.02452	0.022713	0.530344	0	0
TraesCS1B02G463100	10.3637	4.79953	5.58906	5.15727	6.53488	6.74412	5.73231	4.63879	4.514	3.88163	-0.299549	1	0
TraesCS1B02G463300	0.919876	2.15992	1.24905	0.718524	1.29421	1.92768	0.449077	0.072109	0.517996	0.110648	-1.67369	0	0
TraesCS1B02G463400	13.7177	17.4242	4.45742	9.15386	10.803	15.6038	10.4895	2.13519	6.97257	1.15714	-2.24417	1	1
TraesCS1B02G463600	8.19468	0	0	0	0	0	0	0	0	0	0	0	0
TraesCS1B02G463900	1.29058	0	1.20954	0.882706	0.584801	0.737467	0.011151	0.269741	0.02785	0.179	1.73399	0	0
TraesCS1B02G464000	2.7748	0	2.60749	2.68931	1.80303	1.21474	0	0.484391	0.027524	0.440471	2.54693	0	0
TraesCS1B02G464300	1.75792	3.07552	1.46404	1.31099	2.18326	2.90806	22.9219	8.34631	24.733	6.47472	-1.44661	1	1
TraesCS1B02G464400	0.771244	1.56788	0.691148	0	0	0	2.08864	1.432	3.09335	0.879838	-0.514618	1	0
TraesCS1B02G464900	0.623305	0	0	0	0	0	0.00757	0.037704	0	0.052416	0.356295	0	0
TraesCS1B02G465000	8.29563	1.16834	0.722935	4.1688	1.67897	1.94424	0.786062	1.18303	0.295012	0.736841	0.534075	1	0
TraesCS1B02G465100	4.82888	2.01212	1.77445	3.52306	2.23955	2.47046	1.86527	0.81719	1.03375	0.762566	-1.09944	1	1
TraesCS1B02G465200	0	1.26458	0	0	0.527845	1.23639	0.053949	0.149715	0.280977	0.104916	0.69783	0	0
TraesCS1B02G465300	1.15316	0	1.01102	0.670562	0	0	0	0.021496	0.006394	0.050901	0.280909	0	0
TraesCS1B02G465400	1.85596	4.81312	1.19205	1.43868	2.42255	1.30249	1.36765	0.295127	1.17183	0.156281	-1.89312	1	1
TraesCS1B02G465600	0.527235	1.85942	0.580152	0.510386	0.968069	1.7662	1.46045	0.708572	2.29153	0.306728	-0.948514	1	0
TraesCS1B02G465700	5.41361	4.64889	1.50652	3.21089	3.14472	2.96455	2.83614	0.840565	1.94315	0.308525	-1.64232	1	1
TraesCS1B02G465800	7.78644	10.56	3.86019	5.35799	7.71011	12.8149	7.74586	2.56964	8.24975	1.77154	-1.55529	1	1
TraesCS1B02G466100	0	0	0	0	0	0.880505	0	0.120168	0	0.2074	1.1386	0	0
TraesCS1B02G466300	10.7082	8.64543	2.55641	5.99075	5.57176	4.29682	5.56166	1.46748	3.43274	0.680953	-1.85278	1	1
TraesCS1B02G466800	0	1.25201	0	0	0	0.549673	0.035901	0.040713	0.070228	0.009523	0.0501995	0	0
TraesCS1B02G467100	1.28703	1.46159	0	0.985617	0.894907	0	0.51614	0.367895	0.497313	0.146772	-0.397073	1	0
TraesCS1B02G467400	5.22614	22.3194	3.78857	3.52471	11.5698	13.8093	0.322509	0.09561	0.155354	0.046169	-1.111	0	0
TraesCS1B02G468700	37.206	57.3508	20.5542	22.6886	25.9123	23.4851	2.91887	1.42039	4.31942	0.651025	-0.989567	1	0
TraesCS1B02G468900	0	0	0	0	0	1.66896	0.049502	0.014502	0.061276	0.010773	-0.384792	0	0
TraesCS1B02G469000	3.46464	0	0	0	0	0	0	0	0	0	0	0	0
TraesCS1B02G469200	8.87777	8.35011	3.18689	5.26123	7.81315	5.45892	2.05702	0.809388	1.68521	0.739155	-1.24607	1	1
TraesCS1B02G469300	3.44356	4.26138	1.85192	1.93535	3.07064	2.76855	3.36425	0.991993	3.24384	0.937824	-1.66558	1	1
TraesCS1B02G469400	20.085	7.34398	2.2828	10.2344	4.38421	3.26687	1.46908	0.376959	0.315898	0.056278	-1.71798	1	1
TraesCS1B02G469500	4.5793	4.21729	1.4688	2.96593	3.00851	2.3075	2.29204	0.738362	2.01525	0.515626	-1.5126	1	1
TraesCS1B02G469600	0	5.87167	0	0	1.91438	0.530658	0	0	0	0	0	0	0
TraesCS1B02G470500	0	0.594708	0	0	0	0	0.320317	0.043158	0.160877	0.007804	-1.55387	0	0
TraesCS1B02G470700	113.252	0	0	3.94735	0	0	0	0	0	0	0	0	0
TraesCS1B02G470800	1.86787	0	0	1.9264	1.13526	0	0.029602	1.53988	0.208446	0.77221	3.66143	1	1
TraesCS1B02G471200	4.6155	4.51803	0.655308	3.11486	2.26487	3.82927	5.44619	1.91281	3.58836	0.612665	-1.46229	1	1
TraesCS1B02G471300	0.507968	0	1.61867	0.779249	1.53659	0	0.144219	12.3422	0.222667	9.62555	5.67092	1	1
TraesCS1B02G471400	0.771606	0.811116	0	0.546353	0.548095	0	0.584515	0.10536	0.459201	0.091377	-1.73693	1	1
TraesCS1B02G471700	0.504097	0	0	0	0	0	1.22877	0.300245	0.700161	0.104019	-1.73114	1	1
TraesCS1B02G472000	13.9894	32.7185	12.3737	13.1622	19.4757	35.053	10.7227	4.83928	12.7023	3.77068	-1.13169	1	1
TraesCS1B02G472100	8.74476	12.5828	2.38812	4.26635	7.26251	8.96664	4.42755	1.50255	6.2346	0.642991	-1.49836	1	1
TraesCS1B02G472200	13.2122	4.70267	9.22402	11.9795	4.89209	3.21456	11.5038	4.86887	2.91069	3.78298	-1.22361	1	1
TraesCS1B02G472300	0	0	0.984805	0	0	0	0	0.212285	0	0.149599	1.64286	0	0
TraesCS1B02G472400	6.63755	0.653357	2.2808	2.90774	2.30476	0.745676	4.94242	5.69596	3.0727	2.74657	0.200931	1	0
TraesCS1B02G472500	25.178	26.548	10.71	13.0122	16.0146	19.852	13.1727	2.90953	11.3582	2.47791	-2.14085	1	1
TraesCS1B02G472600	1.04367	0	1.82797	1.56555	0.707269	0	0	0.489727	0.104808	0.647887	2.56005	0	0
TraesCS1B02G472700	0	0	0.509371	0	0.532537	0	0.589648	0.118135	0.249354	0.077757	-1.66064	1	1
TraesCS1B02G472800	21.3697	8.61537	11.2838	13.5195	12.1364	11.8672	8.42572	9.60081	5.71236	9.85705	0.186284	1	0
TraesCS1B02G472900	5.9682	4.13194	2.53588	2.92473	3.14466	3.8379	0	0.149326	0	0	1.31803	0	0

## Sheet: TableS6
Table S6:Information, PHS phenotype data and grain color data of the 240 wheat accessions used in the haplotype analysis.
ID	Cultivar (line)	City	GP2016	GP2017	GP2018	GP2019	BLUP	GC-visual (R-red, W-white)
GWAS1	Emai 596	Hubei	90.8287	91.3601	91.2886	93.1426	85.8306	W
GWAS2	Yang 05-117	Jiangsu	62.1432	63.3786	21.428	12.1818	39.4185	R
GWAS3	Yanzhan 4110	Henan	92.7663	82.2661	72.7671	93.5774	79.6294	W
GWAS4	Chuanmai 42	Sichuan	94.3945	62.5009	62.8539	32.1031	64.4504	R
GWAS5	Shaannong 138	Shaanxi	94.2032	52.7728	75.4376	90.2094	75.7691	W
GWAS6	Emai 27	Hubei	81.3956	38.2365	31.6535	11.7746	40.4304	R
GWAS7	Yang 06-144	Jiangsu	96.6063	40.2992	32.6026	12.4682	51.7279	R
GWAS8	Lantian 13	Gansu	50.081	66.1819	57.5094	54.5688	57.9277	R
GWAS9	Lantian 17	Gansu	85.0753	75.2207	30.9546	63.8727	68.5498	R
GWAS10	SYN1	CIMMYT	76.2461	66.6656	39.8987	43.3374	58.9303	R
GWAS11	Luohan 6	Henan	79.1424	64.4109	78.0715	81.6287	75.7353	W
GWAS12	Xiaoyan 22	Shaanxi	92.1335	75.9259	84.9669	90.9964	84.0205	W
GWAS13	Jingfumai 1	Hubei	65.8391	43.7849	1.67093	3.43666	31.6492	R
GWAS14	Yangmai 12	Jiangsu	60.4812	53.6996	1.9536	8.19337	37.9737	R
GWAS15	Ningchun 47	Ningxia	76.2926	79.3626	84.2486	13.2139	64.0747	R
GWAS16	Neimai 8	Sichuan	85.519	68.8242	70.5126	77.4461	74.6505	W
GWAS17	Xinmai 16	Henan	71.2354	61.0609	72.6877	45.6399	66.4074	W
GWAS18	Mianyang 99-7	Sichuan	83.8466	74.2538	43.2424	6.17026	54.2703	R
GWAS19	Ping’an 6	Henan	87.5147	71.2489	83.128	86.6959	79.3051	W
GWAS20	Jinfeng 3	Henan	82.0438	60.9424	79.4674	85.6152	73.5416	W
GWAS21	E’en 1	Hubei	83.9505	32.5431	31.9083	1.64988	42.4173	R
GWAS22	Yumai 70-36	Henan	89.9007	81.7401	91.8395	97.1874	84.1119	W
GWAS23	Mianmai 42	Sichuan	49.6993	21.9917	7.99991	19.9757	35.5275	R
GWAS24	Ningdong 11	Ningxia	40.5695	51.1341	32.6618	25.6609	47.2376	R
GWAS25	Jimai 20	Shandong	69.1399	47.3835	72.3066	91.0696	69.1549	W
GWAS26	Zhengmai 9694	Henan	72.4727	53.8918	74.944	86.8718	71.5494	W
GWAS27	Zhengyumai 958	Henan	62.626	67.0651	74.7728	79.4035	68.7648	W
GWAS28	Emai 580	Hubei	88.8664	57.3521	52.5197	85.4937	66.0403	W
GWAS29	CJ9306	Jiangsu	34.4593	22.14	31.3557	13.6766	29.4454	R
GWAS30	Xiangmai 55	Hubei	93.8767	84.0164	72.6647	26.4638	67.6623	R
GWAS31	Keda 9612	Henan	NA	66.6839	89.5245	76.57	70.9549	W
GWAS32	Yannong 22	Shandong	70.3552	50.4469	70.0605	73.1746	63.8385	W
GWAS33	Qingfeng 1	Shandong	72.7896	50.7188	67.7043	86.3719	69.2045	W
GWAS34	Xumai 27	Jiangsu	96.0859	84.3382	92.3077	93.933	86.1598	W
GWAS35	Zhoumai 17	Henan	83.3833	57.8136	94.4879	90.5166	78.1809	W
GWAS36	E’en 6	Hubei	90.9797	18.6129	27.1698	16.491	43.0288	R
GWAS37	Zhoumai 23	Henan	74.2655	59.7694	73.3012	91.8239	71.2368	W
GWAS38	Mianmai 1403	Sichuan	45.4972	24.0958	19.2292	5.08808	33.6078	R
GWAS39	Xikemai 4	Sichuan	79.7845	52.9681	69.1438	90.7386	71.1128	W
GWAS40	XK0106-1-0806	Sichuan	95.5919	80.1982	91.8398	91.5185	85.8388	W
GWAS41	Yangmai 22	Jiangsu	70.0695	18.0143	21.8596	12.821	36.4825	R
GWAS42	Zhongmai 1	Henan	60.5936	71.7426	71.2637	64.8889	67.1058	W
GWAS43	Kenong 9204	Hebei	81.4533	47.9624	70.4925	85.1567	67.4483	W
GWAS44	Luomai 21	Henan	65.9334	50.4999	79.9306	94.4903	72.698	W
GWAS45	Yumai 49-168	Henan	92.0046	68.8655	87.386	95.0933	80.5251	W
GWAS46	Lantian 23	Gansu	60.3096	69.8772	63.3151	70.9296	70.0759	R
GWAS47	Xiangmai 99	Henan	88.2879	78.9898	76.3636	92.005	79.8602	W
GWAS48	Wanmai 52	Anhui	80.2957	82.2007	67.3686	90.9713	80.3184	W
GWAS49	Zhoumai 22	Henan	90.7181	78.0374	93.8602	92.324	83.0357	W
GWAS50	Ningdong 10	Ningxia	59.4963	63.5701	33.99	21.95	54.6216	W
GWAS51	Zhoumai 16	Henan	81.8982	73.4203	81.9334	95.7316	78.5702	W
GWAS52	Yunong 202	Henan	88.3405	62.6439	91.5359	94.3461	78.5519	W
GWAS53	Shannong 664	Shandong	77.5851	75.985	55.938	74.9469	69.7487	W
GWAS54	Shannong 189	Shandong	77.7053	56.2308	50.5358	82.9691	63.7083	W
GWAS55	Yumai 52	Henan	82.7022	71.8531	81.9048	91.8186	78.5044	W
GWAS56	Chuanmai 50	Sichuan	86.2317	75.8071	69.4614	93.5581	78.4629	W
GWAS57	Xinmai 18	Henan	90.9483	70.9096	89.3404	90.1399	81.3521	W
GWAS58	Ning 7840	Jiangsu	87.1204	34.0374	18.4379	2.47525	40.559	R
GWAS59	Yangmai 158	Jiangsu	49.0016	31.8392	5.14307	2.36742	27.3302	R
GWAS60	Yannong 24	Shandong	57.1085	50.9748	41.5478	93.0926	60.8379	W
GWAS61	Chuanmai 52	Sichuan	83.7121	61.3085	87.1008	89.7474	70.4327	W
GWAS62	Xikemai 2	Sichuan	81.886	40.4021	63.2865	81.2719	65.4453	W
GWAS63	14FHBSN6404	CIMMYT	83.029	43.6499	79.3763	71.777	61.4716	R
GWAS64	Taishan 21	Shandong	55.8413	53.2226	33.2126	84.5443	55.3183	W
GWAS65	Xinong 979	Shaanxi	92.5369	92.9669	86.6709	84.0458	84.8793	W
GWAS66	Yang 07-49	Jiangsu	79.3449	23.9659	4.8779	0.225225	39.2228	R
GWAS67	Linfen 138	Shanxi	74.9132	78.5236	85.4036	95.5336	80.6083	W
GWAS68	Han 3475	Hebei	77.707	58.9256	81.9676	75.1693	69.8444	W
GWAS69	Han 6172	Hebei	82.4166	48.4296	92.1983	88.8625	76.6125	W
GWAS70	Jimai 30	Hebei	85.9043	77.3227	68.3659	87.5613	78.1559	W
GWAS71	Liken 2	Shaanxi	98.9097	82.1789	99.6988	97.4631	89.1866	W
GWAS72	Xumai 29	Jiangsu	74.9354	84.0637	78.4719	89.6694	72.5749	W
GWAS73	Wenmai 6	Henan	85.3318	66.9035	87.8932	77.0555	73.6454	W
GWAS74	Xinmai 20	Henan	81.4285	78.0407	64.1625	75.3755	72.832	W
GWAS75	Yan 5158	Shandong	66.5802	70.1474	54.0909	88.7691	70.4578	W
GWAS76	Lin Y867	Shanxi	95.8367	87.878	84.4995	99.601	87.8902	W
GWAS77	Emai 23	Hubei	90.8288	57.5926	54.1589	88.7794	69.7096	W
GWAS78	Jining 16	Shandong	82.1138	57.2381	90.6823	78.7393	69.3792	W
GWAS79	Shaan 715	Shaanxi	92.6345	72.1217	60.3175	91.4753	73.0411	W
GWAS80	Wanmai 38	Anhui	71.2324	60.5182	66.9487	70.9146	67.5364	W
GWAS81	Wenmai 7	Henan	93.8673	62.5204	85.1878	51.5188	73.6691	W
GWAS82	Yumai 48	Henan	73.9372	43.241	79.8719	94.2145	71.0961	W
GWAS83	Chuanmai 51	Sichuan	96.2939	81.8692	93.6079	73.1201	82.6485	W
GWAS84	Xinmai 22	Henan	88.8941	60.2368	83.1604	92.3018	76.4006	W
GWAS85	Kenong 199	Hebei	52.2746	54.6655	49.761	76.3543	60.3455	W
GWAS86	Lianmai 1	Jiangsu	79.3966	61.8334	84.1752	93.7636	76.7874	W
GWAS87	Liangxing 99	Hebei	76.0657	48.5082	70.5104	77.1088	64.8854	W
GWAS88	Shuangkang 7438	Sichuan	74.2107	49.0781	69.9371	67.3995	62.5538	W
GWAS89	Zhenmai 6	Jiangsu	67.0316	42.8486	34.8949	4.35598	39.7741	R
GWAS90	14FHBSN6418	CIMMYT	86.5311	57.3673	90.2736	80.9474	73.6861	W
GWAS91	Yannong 19	Shandong	87.118	83.6938	95.6719	97.8954	86.8102	W
GWAS92	Chang 6359	Shanxi	64.7955	54.3801	64.8992	82.4892	64.567	W
GWAS93	Xinong 3517	Shaanxi	81.702	54.7697	73.9427	88.5702	68.6805	W
GWAS94	Lantian 18	Gansu	38.3659	36.3755	42.9018	13.6162	38.4898	R
GWAS95	Ningmai 16	Jiangsu	85.9898	58.3042	30.6874	1.23433	47.5305	R
GWAS96	Luohan 7	Henan	69.4556	68.6347	72.677	70.9903	69.8374	W
GWAS97	E’en 5	Hubei	71.3675	18.8196	23.9166	1.57021	36.5251	R
GWAS98	Linfen 137	Shanxi	78.7014	40.393	48.8889	82.427	61.2959	W
GWAS99	14FHBSN6405	CIMMYT	85.6828	17.6904	21.9452	22.8546	44.4847	R
GWAS100	Wenmai 18	Henan	83.8428	78.5463	91.9722	76.7538	80.3448	W
GWAS101	Wenmai 19	Henan	75.4475	57.0812	71.2211	90.3761	70.1235	W
GWAS102	Zhenmai 9	Jiangsu	89.8429	67.9676	30.2052	4.41005	55.5894	R
GWAS103	Jimai 38	Hebei	66.3573	52.2888	52.784	87.6341	61.4027	W
GWAS104	Lantian 15	Gansu	39.8088	49.3185	50.2887	52.7815	52.8013	R
GWAS105	Emai 12	Hubei	50.6109	61.5455	40.9374	74.7204	60.3252	W
GWAS106	Zhengmai 9023	Henan	89.6508	74.4582	81.8658	88.2438	76.7273	W
GWAS107	Shijiazhuang 8	Hebei	61.1467	78.5219	59.326	91.3963	72.9558	W
GWAS108	Jingdong 17	Beijing	85.2214	63.8372	88.2696	87.0209	76.8759	W
GWAS109	Xinong 9871	Shaanxi	95.6537	72.8896	88.0808	74.0062	73.2825	W
GWAS110	Jimai 21	Shandong	58.0786	60.9846	51.4115	82.0772	64.1272	W
GWAS111	Yang 06G86	Jiangsu	47.4926	35.9504	33.8226	2.90179	37.654	R
GWAS112	Xinmai 11	Henan	77.8012	57.3994	64.4141	13.1593	56.3537	W
GWAS113	Huaimai 20	Jiangsu	65.0354	63.1854	67.6978	75.2381	64.6975	W
GWAS114	14FHBSN6402	CIMMYT	95.0865	57.6233	89.0762	97.6263	81.0863	W
GWAS115	Luomai 6010	Henan	56.3469	35.1335	64.8452	82.5806	56.9255	W
GWAS116	Xinmai 9817	Henan	96.1703	72.1353	94.8443	89.6029	83.9456	W
GWAS117	Xinmai 13	Henan	79.2892	50.9979	83.9281	59.0931	63.4849	W
GWAS118	Yangmai 20	Jiangsu	66.5777	15.5407	15.3035	14.7736	37.3577	R
GWAS119	Shaanmai 150	Shaanxi	91.0674	85.9545	95.4973	85.4553	81.383	W
GWAS120	Zhoumai 18	Henan	79.3903	45.223	71.6489	65.4167	61.9436	W
GWAS121	Beijing 0045	Beijing	73.8625	63.6032	88.4167	93.1424	78.1558	W
GWAS122	Yunong 035	Henan	83.2209	71.3427	72.8853	95.9106	74.8738	W
GWAS123	Yangmai 15	Jiangsu	56.0898	52.6259	21.0526	22.7558	44.7859	R
GWAS124	Hua 2533	Hubei	75.8689	58.9712	84.2463	71.1816	71.4655	W
GWAS125	Ningmai 13	Jiangsu	68.3897	20.4127	24.6784	50.4824	45.2492	R
GWAS126	Xiaoyan 6	Shaanxi	84.2308	80.2641	79.6042	84.5775	75.8417	W
GWAS127	Yang 07-129	Jiangsu	90.5031	53.2982	43.5284	40.1287	60.2549	R
GWAS128	Zhengyumai 9987	Henan	72.5896	47.8972	81.9993	87.91	70.6827	W
GWAS129	Zhongmai 12	Beijing	62.5959	48.6023	69.2876	74.1568	64.6309	W
GWAS130	Luoxin 998	Henan	77.4229	46.0129	73.9251	67.214	68.827	W
GWAS131	Yang 07-44	Jiangsu	70.735	69.2614	52.914	78.9124	64.9881	W
GWAS132	Fanmai 5	Henan	58.1476	75.4502	53.8335	76.5476	67.2048	W
GWAS133	Sumai 3	Jiangsu	87.2169	58.7609	30.9403	22.4497	55.5189	R
GWAS134	Hua 2566	Hubei	72.6578	27.1077	21.0383	10.1798	37.6409	R
GWAS135	Gamenya	CIMMYT	68.8965	62.8333	64.2564	75.1979	64.975	W
GWAS136	Luo 4-168	Henan	57.754	50.2571	66.2703	65.0319	59.3944	W
GWAS137	Ningmai 9	Jiangsu	61.271	44.3325	19.7643	4.15717	36.9269	R
GWAS138	Xikemai 5	Sichuan	83.9013	76.4128	54.4304	61.0528	68.4073	R
GWAS139	Xinmai 26	Henan	54.5335	58.4835	80.0784	83.3378	70.2864	W
GWAS140	Xuke 1	Henan	70.4108	42.4305	79.413	86.8472	70.8736	W
GWAS141	Ningmai 8	Jiangsu	88.4965	46.4125	36.4344	19.8792	54.2327	R
GWAS142	Zhengmai 004	Henan	58.0284	34.516	42.288	70.092	52.4184	W
GWAS143	Han 5316	Hebei	74.2352	61.3135	57.4189	76.5217	60.8507	W
GWAS144	Zhongnong 2	Beijing	85.1802	79.4531	57.3899	44.9291	70.0228	R
GWAS145	Weimai 8	Shandong	97.1313	62.5616	93.4219	88.0878	78.1413	W
GWAS146	Zhenmai 168	Jiangsu	95.435	74.0399	71.1166	1.62197	59.3505	R
GWAS147	Shaanmai 139	Shaanxi	89.5797	48.997	84.3478	85.583	69.3391	W
GWAS148	04 zhong 36	Henan	89.7594	56.7616	64.8253	49.5487	64.186	W
GWAS149	Tainong 18	Shandong	59.0971	65.5702	54.3791	64.929	63.6262	W
GWAS150	Shannong 16	Shandong	53.6223	41.8753	64.427	74.469	62.4833	W
GWAS151	Xinong 2000	Shaanxi	93.5016	73.3265	95.7974	87.2441	80.0716	W
GWAS152	Heng 115	Hebei	68.3097	54.6176	57.546	95.1599	70.0256	W
GWAS153	14FHBSN6409	CIMMYT	85.2898	51.9529	63.85	88.155	72.4606	W
GWAS154	Yumai 49-198	Henan	85.5856	54.0467	84.6707	85.8639	74.902	W
GWAS155	Yumai 69	Henan	83.2581	70.4395	69.209	92.2878	74.7281	W
GWAS156	Heng 4422	Hebei	69.5691	40.2593	52.183	76.6859	56.5886	W
GWAS157	Yangmai 13	Jiangsu	90.1577	54.0363	44.1362	45.8195	59.8895	R
GWAS158	Xiangmai 25	Hubei	94.4372	52.173	63.5967	52.4413	64.8655	R
GWAS159	Ocoroni	CIMMYT	86.9136	58.2553	24.5	19.8578	51.4846	R
GWAS160	Yang 07-15	Jiangsu	86.4323	43.3165	16.4652	52.2292	54.0092	R
GWAS161	Zhengmai 98	Henan	92.9583	66.2392	72.8762	53.7173	72.5111	W
GWAS162	Xinmai 9817 selection	Henan	93.6464	81.3038	91.8681	87.4247	84.0823	W
GWAS163	Aizao 791-99 selection	Henan	69.189	52.7784	63.198	87.8447	68.0076	W
GWAS164	Hemai 13	Shandong	78.3779	60.5443	64.0246	89.242	70.1614	W
GWAS165	Qinnong 142	Shaanxi	94.2782	50.7752	89.7075	91.7212	78.241	W
GWAS166	14FHBSN6411	CIMMYT	81.5911	30.6444	8.90307	0.683247	39.2253	R
GWAS167	Emai 11	Hubei	81.8167	41.0041	42.0335	45.4396	51.8735	W
GWAS168	Xiaoyan 166	Shaanxi	93.2642	68.8674	84.0517	85.0531	80.4894	W
GWAS169	Lianmai 2	Jiangsu	62.7797	48.0339	72.6766	90.7957	66.6945	W
GWAS170	Yangmai 14	Jiangsu	68.2399	24.2349	11.0887	8.39145	33.7555	R
GWAS171	Emai 352	Hubei	67.0367	19.9708	1.20601	4.23544	37.4234	R
GWAS172	Zhengmai 366	Henan	91.5194	47.3162	94.137	79.0586	72.4694	W
GWAS173	Xinong 88	Shaanxi	65.8887	57.1937	66.3486	81.3464	67.3374	W
GWAS174	Jingzhou 66	Hubei	64.1676	9.18596	16.8996	50.8195	40.6787	R
GWAS175	Emai 18	Hubei	76.8878	50.799	49.3954	35.9452	49.5703	W
GWAS176	Shaannong 78	Shaanxi	87.7194	49.792	86.1944	64.9843	70.1995	W
GWAS177	Lin Y7287	Shanxi	70.974	59.1133	66.2603	93.6095	69.2892	W
GWAS178	Lunxuan 987	Beijing	30.4011	24.5005	37.4753	12.8463	38.4327	R
GWAS179	Jimai 22	Shandong	75.6676	65.9215	78.3686	88.8066	71.125	W
GWAS180	Shannong 15	Shandong	79.9893	81.9009	87.1002	93.9661	80.2195	W
GWAS181	Yangfumai 2	Jiangsu	48.1627	31.1861	5.35229	7.42188	33.2844	R
GWAS182	Shaannong 757	Shaanxi	74.1764	56.7972	61.432	70.9746	63.9614	W
GWAS183	Yangmai 16	Jiangsu	99.1935	89.0838	57.2408	53.0959	69.8538	R
GWAS184	Linyou 2069	Shanxi	78.6966	52.078	84.8333	91.3678	73.308	W
GWAS185	Yangmai 11	Jiangsu	58.6523	37.1111	5.04694	4.60116	33.0343	R
GWAS186	Shaanmai 159	Shaanxi	92.896	62.7299	77.9974	78.2671	73.1937	W
GWAS187	Jingdong 8	Beijing	69.2128	72.3971	63.6826	41.3606	63.7598	R
GWAS188	Zhengnong 17	Henan	71.1111	69.0873	79.5353	84.5105	75.1761	W
GWAS189	14FHBSN6408	CIMMYT	70.1504	40.0293	70.3738	89.1853	66.3386	W
GWAS190	Yumai 70	Henan	94.7142	68.7914	84.9046	85.0582	80.807	W
GWAS191	Yan 5286	Shandong	91.5707	85.5949	93.498	92.5688	84.8375	W
GWAS192	Hengguan 35	Hebei	87.5346	73.4399	69.232	72.3595	71.0704	W
GWAS193	Kaimai 18	Henan	82.6237	81.2344	75.2381	98.3591	80.2312	W
GWAS194	Heng 136	Hebei	76.1634	50.1281	53.6036	92.3949	69.3552	W
GWAS195	Yumai 10	Henan	53.5695	67.8899	50.4149	91.3526	69.0687	W
GWAS196	Luohan 2	Henan	83.6722	75.4605	72.6685	91.9369	78.36	W
GWAS197	Ping’an 3	Henan	83.7842	69.5474	86.5646	91.4574	79.1331	W
GWAS198	Jingmai 103	Hubei	69.1823	29.5943	15.0943	17.1602	39.3085	R
GWAS199	Chuanmai 42 selection	Sichuan	85.2101	54.4667	51.1401	30.3292	53.3252	R
GWAS200	Yannong 21	Shandong	91.4678	74.9494	91.8999	96.9778	85.0573	W
GWAS201	Bainong 160	Henan	77.5499	43.6111	48.3415	72.5712	60.6799	W
GWAS202	Shaan 627	Shaanxi	88.4834	55.2313	80.2782	93.7903	75.4263	W
GWAS203	Jinan 17 selection	Shandong	80.9232	82.8226	82.2314	91.0553	80.578	W
GWAS204	E 07901	Hubei	94.1878	61.1231	85.4369	87.1317	79.0471	W
GWAS205	Xiaoyan 107	Shaanxi	78.4816	60.6233	70.3674	83.7406	71.6028	W
GWAS206	Yumai 38	Henan	NA	47.1088	69.6438	94.8862	69.9938	W
GWAS207	Yangmai 17	Jiangsu	41.6519	32.3952	19.0556	4.71797	29.6187	R
GWAS208	Xinmai 19	Henan	88.6373	52.8105	89.7727	94.4491	76.3652	W
GWAS209	Lumai 21	Shandong	77.9136	46.1272	81.2626	93.6533	72.524	W
GWAS210	Huaimai 17	Jiangsu	90.4452	72.0855	88.3521	66.7574	72.4084	W
GWAS211	Mianmai 37	Sichuan	92.9653	59.4641	45.1037	53.3842	58.7959	R
GWAS212	Chuanmai 43	Sichuan	91.2454	62.0167	84.318	78.2635	74.9817	R
GWAS213	Jinan 17	Shandong	76.6168	77.1298	82.5081	89.3417	79.9379	W
GWAS214	Lantian 12	Gansu	47.4732	63.4346	42.2823	64.2727	56.9812	W
GWAS215	Mianmai 185	Sichuan	89.0058	60.0815	41.7206	70.8624	62.8786	R
GWAS216	Lantian 21	Gansu	50.3864	61.8972	69.7034	61.15	66.3262	R
GWAS217	Jimai 19	Shandong	95.1413	82.6098	88.1677	68.8741	81.7859	W
GWAS218	Lantian 26	Gansu	50.101	50.9398	47.1363	64.5434	56.9966	R
GWAS219	Shannong 8355	Shandong	87.398	NA	93.7995	91.4954	79.4459	W
GWAS220	Zhongyu 10	Henan	79.5455	61.6509	72.6506	75.3741	69.7812	W
GWAS221	Yan 2415	Shandong	51.709	62.6013	62.9057	78.3533	59.3245	W
GWAS222	Shaan 253	Shaanxi	88.0928	77.1869	87.0226	90.3749	78.09	W
GWAS223	Yuanfeng 175	Shaanxi	82.1625	74.7157	86.3778	90.6543	79.7271	W
GWAS224	Xinmai 208	Henan	85.8626	80.8824	71.6019	88.6442	73.141	W
GWAS225	Ningchun 4	Ningxia	79.9068	82.6216	80.3756	23.2305	61.6641	R
GWAS226	Mianyang 99-3	Sichuan	66.5221	54.0602	65.8145	92.4123	70.2093	W
GWAS227	Lunong 116	Shandong	79.2306	84.7934	75.1963	92.6919	82.2174	W
GWAS228	Wanmai 50	Anhui	78.7252	67.8235	52.8092	75.9247	66.9562	W
GWAS229	Aikang 58	Henan	83.8535	61.8232	79.0501	80.7551	71.7747	W
GWAS230	Ningchun 43	Ningxia	76.7552	86.4052	72.4327	71.711	72.1643	R
GWAS231	Wuhan 1	Hubei	64.9994	15.3198	6.33927	3.23636	31.648	R
GWAS232	Taishan 23	Shandong	73.8494	60.1406	85.443	97.1735	74.9859	W
GWAS233	Ningmai 11	Jiangsu	90.303	50.0578	31.8428	31.7192	51.2545	R
GWAS234	Lantian 22	Gansu	44.1899	20.2586	32.7094	8.48416	34.4469	R
GWAS235	Mayoor	CIMMYT	53.1051	16.9282	23.1781	31.5072	34.9666	R
GWAS236	Xumai 216	Jiangsu	74.7877	62.2962	53.7641	88.7781	69.8364	W
GWAS237	Zhongmai 9	Beijing	85.4079	81.9081	93.4745	88.458	83.2385	W
GWAS238	Pumai 10	Henan	65.4815	52.7741	67.2056	78.934	62.6253	W
GWAS239	Huaimai 18	Jiangsu	60.4928	69.6251	65.2551	85.005	68.1665	W
GWAS240	Yang 07-81	Jiangsu	71.2984	68.9641	43.2257	NA	60.6142	R

## Sheet: TableS7
Table S7. Primers used in the present study. n.a.= not applicable.
Primer name	Primer sequence (5' to 3')	Prime purpose	Plasmid
qTaActin-F	TCTATTTTGGCCTCTCTTAGCAC	qRT-PCR	n.a.
qTaActin-R	TTTCCTGTACCCCTTATTCCTC	qRT-PCR	n.a.
qTaPP2C-a6-D-F	AGGGGTTCTATCCACCTCCA	qRT-PCR	n.a.
qTaPP2C-a6-D-R	CAGCACCAGGAACTCGTCCT	qRT-PCR	n.a.
TaPP2C-a7-D-F	TTGCCTCTTCGGTGATGGAC	RT-PCR	n.a.
TaPP2C-a7-D-F	CACACCGAGGAAAACCCGTA	RT-PCR	n.a.
qABI5-F	CAATAAGAGAGGGATAGCGAACGAG	qRT-PCR	n.a.
qABI5-R	CGTCCATTGCTGTCTCCTCCA	qRT-PCR	n.a.
qABI3-F	TCCATTAGACAGCAGTCAAGGTTT	qRT-PCR	n.a.
qABI3-R	GGTGTCAAAGAACTCGTTGCTATC	qRT-PCR	n.a.
qABI4-F	GGGCAGGAACAAGGAGGAAGTG	qRT-PCR	n.a.
qABI4-R	ACGGCGGTGGATGAGTTATTGAT	qRT-PCR	n.a.
qSnRK2.2-F	CCGGAGATCACATCCGATAA	qRT-PCR	n.a.
qSnRK2.2-R	ATGAAATCATCGAGGCAACG	qRT-PCR	n.a.
qSnRK2.3-F	CAAATTTGCCATCGTGACCT	qRT-PCR	n.a.
qSnRK2.3-R	GCAGTACCTCTGGAGCGATG	qRT-PCR	n.a.
qSnRK2.6-F	AGATCCCGAGGAACCAAAGA	qRT-PCR	n.a.
qSnRK2.6-R	CTCTTTGCAGGGTCAGCAAC	qRT-PCR	n.a.
qABF3-F	CTTTGTTGATGGTGTGAGTGAG	qRT-PCR	n.a.
qABF3-R	GTGTTTCCACTATTACCATTGC	qRT-PCR	n.a.
qABF4-F	AACAACTTAGGAGGTGGTGGTC	qRT-PCR	n.a.
qABF4-R	CTTCAGGAGTTCATCCATGTTC	qRT-PCR	n.a.
qRD29B-F	GGAGTTCAAGATTCTGGGAAC	qRT-PCR	n.a.
qRD29B-R	CATCAAAGTTCACAAACAGAGGC	qRT-PCR	n.a.
qAtactin8-F	CTCAGGTATTGCAGACCGTATGAG	qRT-PCR	n.a.
qAtactin8-R	CTGGACCTGCTTCATCATACTCTG	qRT-PCR	n.a.
qDREB2A-F	AAACCTGTCAGCAACAACAGCAGG	qRT-PCR	n.a.
qDREB2A-R	TTAAGCCTGCAAACACATCGTCGC	qRT-PCR	n.a.
qDREB2B-F	CATCAGAGCCAAGACCAAAACC	qRT-PCR	n.a.
qDREB2B-R	TGTAGGACCATTGCCTCAGAAC	qRT-PCR	n.a.
T-TaPP2C-a6-D-F	AGGGGCATGCTGCTATGAGGCA	gene clon	pMD18-T
T-TaPP2C-a6-D-R	GTCGCCGTAATGTACAGACTAC	gene clon	pMD18-T
T-TaPP2C-a7-D-F	ATGGCCGCGATCTGCTGC	gene clon	pMD18-T
T-TaPP2C-a7-D-R	TCACGATCCCCGGCGCAGA	gene clon	pMD18-T
T-TaPYL1-A-F	GCGTCGAGTCGAGTCCAAT	gene clon	pMD18-T
T-TaPYL1-A-R	GCATGCGTCAATTCGAAGCA	gene clon	pMD18-T
T-TaPYL2-B-F	GGAAGAGCATGGAGCCCCA	gene clon	pMD18-T
T-TaPYL2-B-R	ATGCATTGCATGCAACCGG	gene clon	pMD18-T
T-TaPYL3-A-F	ACTGTGCTAGCTAGCTGGAT	gene clon	pMD18-T
T-TaPYL3-A-R	TCTCTTCTAGTCCCGCCGC	gene clon	pMD18-T
T-TaPYL5-B-F	CGCGCGTGGCTTGTCTATA	gene clon	pMD18-T
T-TaPYL5-B-R	TCAGTTGACGTGCGGCACA	gene clon	pMD18-T
T-TaPYL6-B-F	TCCCTTGTCTACCATAAGCT	gene clon	pMD18-T
T-TaPYL6-B-R	CAACGACGATCAAATTCCTG	gene clon	pMD18-T
T-TaPYL7-A-F	GCATCCAGCACCACAACCAC	gene clon	pMD18-T
T-TaPYL7-A-R	GGATCGATCGCATCCAGGGA	gene clon	pMD18-T
T-TaPYL8-B-F	GGTGGGTATCCGAGTTGCT	gene clon	pMD18-T
T-TaPYL8-B-R	AGTCCGTGCCCGTGAGGAT	gene clon	pMD18-T
T-TaPYL9-A-F	ATGGATGGCGGAAGCAGC	gene clon	pMD18-T
T-TaPYL9-A-R	GCCGACCAATAAGGGACCA	gene clon	pMD18-T
T-TaDOG1L-N2-F	TGCCTCCGCGCCTAAGCAAA	gene clon	pMD18-T
T-TaDOG1L-N2-R	AGACTGACACAGACAATGCCAT	gene clon	pMD18-T
T-TaDOG1L-N3-F	TTCAGAAGCATGCCGAGGCC	gene clon	pMD18-T
T-TaDOG1L-N3-R	CTCGGTTCGGTCTCCTCGCTA	gene clon	pMD18-T
A-TaPP2C-a6-D-F	CCAGATTACGCTCATATGATGAGGCAGGCGGTGGGCGC	Yeast two‑hybrid assay	pGADT7
A-TaPP2C-a6-D-R	CCCACCCGGGTGGAATTCCTACATCTGCACCTCGCTGC	Yeast two‑hybrid assay	pGADT7
A-TaPP2C-a7-D-F	CCCATATGATGGCCGCGATCTG	Yeast two‑hybrid assay	pGADT7
A-TaPP2C-a7-D-R	CGGAATTCTCACGATCCCCGGC	Yeast two‑hybrid assay	pGADT7
B-TaPYL1-A-F	CCGAATTCATGGAGCAGCAGCCTGTG	Yeast two‑hybrid assay	pGBKT7
B-TaPYL1-A-R	ACGGATCCTTATTCTGCCGGCGGCGC	Yeast two‑hybrid assay	pGBKT7
B-TaPYL2-B-F	GCCATGGAGGCCGAATTCATGGAGAGCGCGCTTCGT	Yeast two‑hybrid assay	pGBKT7
B-TaPYL2-B-R	CTGCAGGTCGACGGATCCTCAGCTTTGCTCATCCGACG	Yeast two‑hybrid assay	pGBKT7
B-TaPYL3-A-F	GCCATGGAGGCCGAATTCATGATGGAGGCGCACATG	Yeast two‑hybrid assay	pGBKT7
B-TaPYL3-A-R	CTGCAGGTCGACGGATCCCTAGTCGCGCCGCCGCGA	Yeast two‑hybrid assay	pGBKT7
B-TaPYL5-B-F	CCGAATTCATGCCGTATGCAGCTGCC	Yeast two‑hybrid assay	pGBKT7
B-TaPYL5-B-R	ACGGATCCTCAGTTGACGTGCGGCACA	Yeast two‑hybrid assay	pGBKT7
B-TaPYL6-B-F	CCGAATTCATGCCGTACACGGCATCG	Yeast two‑hybrid assay	pGBKT7
B-TaPYL6-B-R	ACGGATCCCTAGGCGGTGCGCGCCAG	Yeast two‑hybrid assay	pGBKT7
B-TaPYL7-A-F	GCCATGGAGGCCGAATTCATGAGGTGCAGGGAGCAC	Yeast two‑hybrid assay	pGBKT7
B-TaPYL7-A-R	CTGCAGGTCGACGGATCCTCACGACACGGCGGCGAC	Yeast two‑hybrid assay	pGBKT7
B-TaPYL8-B-F	CCGAATTCATGGTGGGCCTCCTAGGT	Yeast two‑hybrid assay	pGBKT7
B-TaPYL8-B-R	ACGGATCCCTATTGTTCAAGCGGCGATG	Yeast two‑hybrid assay	pGBKT7
B-TaPYL9-A-F	GCCATGGAGGCCGAATTCATGGATGGCGGAAGCAGC	Yeast two‑hybrid assay	pGBKT7
B-TaPYL9-A-R	CTGCAGGTCGACGGATCCTTAGTTTAGTGCACGGCG	Yeast two‑hybrid assay	pGBKT7
B-TaDOG1L-N2-F	AGAGGAGGACCTGCATATGATGCCGGCCCTCCCGCG	Yeast two‑hybrid assay	pGBKT7
B-TaDOG1L-N2-R	ACGGATCCCCGGGAATTCCTAGAGGCCCCGCCGGCC	Yeast two‑hybrid assay	pGBKT7
B-TaDOG1L-N3-F	AGAGGAGGACCTGCATATGATGCCGAGGCCTCCTCCGC	Yeast two‑hybrid assay	pGBKT7
B-TaDOG1L-N3-R	ACGGATCCCCGGGAATTCCTACCGCGCCTCGTGTCTCC	Yeast two‑hybrid assay	pGBKT7
TaPP2C-a6-D-F	aacacgggggactctagaATGAGGCAGGCGGTGGGC	genetic transformation	pBI121
TaPP2C-a6-D-R	cttgctcaccatggatccCTACATCTGCACCTCGCTGCC	genetic transformation	pBI121
TaPP2C-a7-D-F	GCTCTAGAATGGCCGCGATCTG	genetic transformation	pSN1301
TaPP2C-a7-D-R	GGGGTACCTCACGATCCCCGGC	genetic transformation	pSN1301
TaPP2C-a6-D-F	aacacgggggactctagaATGAGGCAGGCGGTGGGC	Sub-cellular Localization	pBI121-GFP
TaPP2C-a6-D-R	cttgctcaccatggatccCATCTGCACCTCGCTGCCGA	Sub-cellular Localization	pBI121-GFP
TaPP2C-a6-D-F	gactctagaggatccccATGAGGCAGGCGGTGGGCG	genetic transformation	pAHC25
TaPP2C-a6-D-R	aagggactgacctacccgggCTACATCTGCACCTCGCTGC	genetic transformation	pAHC25
TaPP2C-a6-D-F	gcgccactagtggatccATGAGGCAGGCGGTGGGC	BiFC	SpYNE
TaPP2C-a6-D-R	atcccgggagcggtaccCATCTGCACCTCGCTGCCGA	BiFC	SpYNE
TaPP2C-a7-D-F	gcgccactagtggatccATGGCCGCGATCTGCTGCCA	BiFC	SpYNE
TaPP2C-a7-D-R	atcccgggagcggtaccCGATCCCCGGCGCAGAT	BiFC	SpYNE
TaDOG1L2-D-F	cgcgccactagtggatccATGGAGCTGGAGGCGGCGA	BiFC	SpYCE
TaDOG1L2-D-R	catcccgggagcggtaccCGAGCCGCCGGCGCCGACGC	BiFC	SpYCE
TaSnRK2.8-D-F	gcgccactagtggatccATGGCAGGGGCGGCGCCG	BiFC	SpYCE
TaSnRK2.8-D-R	catcccgggagcggtaccCATCGCATACACGATCTCTC	BiFC	SpYCE
TaPP2C-a6-D-F	ggacgagctcggtaccATGAGGCAGGCGGTGGGCGC	LUC	nLUC
TaPP2C-a6-D-R	gcgtacgagatctggtcgacCATCTGCACCTCGCTGCCGA	LUC	nLUC
TaPP2C-a7-D-F	ggacgagctcggtaccATGGCCGCGATCTGCTGCCA	LUC	nLUC
TaPP2C-a7-D-R	gcgtacgagatctggtcgacCGATCCCCGGCGCAGATCCA	LUC	nLUC
TaDOG1L1-A-F	gtcccggggcggtaccATGACCGCCACCTCGCGGCC	LUC	cLUC
TaDOG1L1-A-R	cgaaagctctgcaggtcgacTCACTCCGCCGCGGCGGCGC	LUC	cLUC
TaDOG1L2-D-F	gtcccggggcggtaccATGGAGCTGGAGGCGGCGAC	LUC	cLUC
TaDOG1L2-D-R	cgaaagctctgcaggtcgacTTACGAGCCGCCGGCGCCGA	LUC	cLUC
TaDOG1L4-B-F	gtcccggggcggtaccATGGACATGGCACGCTACGT	LUC	cLUC
TaDOG1L4-B-R	cgaaagctctgcaggtcgacTCATGGGTTTGAGCCGGAGG	LUC	cLUC
TaPP2C-a6-A-F2	CTTGCCAACAGGACTTGTCGA	SNP	n.a.
TaPP2C-a6-A-R2	GCTGCTATGAGGCAGGCGGT	SNP	n.a.
TaPP2C-a6-D-F3	CGCGCGTGCCTACGGAATCTAA	SNP	n.a.
TaPP2C-a6-D-R3	GTTCGTGTTAGAATCTCCGGAAAGAC	SNP	n.a.
